# Supplementary material for: Manipulation of time-dependent multicolour evolution of X-ray excited afterglow in lanthanide-doped fluoride nanoparticles
Source: Nat Commun. 2022 Sep 30;13:5739. doi: 10.1038/s41467-022-33489-1 (PMC9525643; doi:10.1038/s41467-022-33489-1)
Supplement: Supplementary file 4 — Source Data [file 41467_2022_33489_MOESM4_ESM.xls]

## Sheet: Fig. 2a
Figure 2a	2 Theta (degree)	JCPDS 270726	2 Theta (degree)\[Na]/[RE]	2.5	5	7.5	10
	17.477	100	10	1.00666	2.41531	3.61862	4.8075
	30.378	95	10.02	1.00166	2.40399	3.60138	4.80682
	31.294	100	10.04	1.00777	2.40666	3.60414	4.81637
	35.193	20	10.06	1.00277	2.40866	3.60345	4.81091
	40.189	20	10.08	1.00388	2.41065	3.61586	4.80819
	44.073	80	10.1	1.00888	2.41465	3.60897	4.8
	47.045	20	10.12	1.0111	2.41332	3.6069	4.80819
	52.977	20	10.14	1.01554	2.40799	3.61034	4.80341
	53.75	40	10.16	1.00832	2.42264	3.61793	4.81296
	54.336	75	10.18	1.00777	2.41664	3.60483	4.80546
	56.289	25	10.2	1.00777	2.41265	3.60276	4.81842
	62.212	20	10.22	1.0061	2.41065	3.61793	4.80341
	62.868	20	10.24	1.00444	2.41332	3.61586	4.80205
	65.082	10	10.26	1.00277	2.41997	3.61172	4.80887
	65.806	10	10.28	1.00444	2.41198	3.6131	4.81023
			10.3	1.01443	2.41731	3.61034	4.80614
			10.32	1.00333	2.41265	3.61034	4.81432
			10.34	1.02275	2.41332	3.61034	4.81774
			10.36	1.01054	2.41132	3.61517	4.81023
			10.38	1.01221	2.40932	3.60276	4.80887
			10.4	1.00943	2.41065	3.61103	4.80546
			10.42	1.01165	2.41198	3.60207	4.80682
			10.44	1.00777	2.40932	3.60759	4.8116
			10.46	1.01221	2.41465	3.60483	4.80955
			10.48	1.00999	2.41065	3.60966	4.80546
			10.5	1.01054	2.41598	3.60966	4.8075
			10.52	1.00499	2.40866	3.61172	4.81705
			10.54	1.00388	2.41198	3.61103	4.81364
			10.56	1.01054	2.41731	3.61517	4.81091
			10.58	1.00832	2.41598	3.62552	4.81432
			10.6	1.00721	2.42197	3.61655	4.81569
			10.62	1.00277	2.41265	3.61034	4.81569
			10.64	1.01498	2.40732	3.61241	4.81091
			10.66	1.01054	2.41664	3.60276	4.81364
			10.68	1	2.40932	3.62414	4.81228
			10.7	1.01276	2.40932	3.61862	4.81569
			10.72	1.01609	2.40932	3.61517	4.80136
			10.74	1.01054	2.40799	3.60552	4.81091
			10.76	1.00832	2.41065	3.60759	4.8116
			10.78	1.00222	2.41132	3.60552	4.8075
			10.8	1.00943	2.41465	3.6131	4.80546
			10.82	1.00388	2.41997	3.61517	4.81023
			10.84	1.01221	2.41598	3.61931	4.80682
			10.86	1.00888	2.41864	3.61034	4.81296
			10.88	1.00555	2.40732	3.61034	4.8191
			10.9	1.01776	2.41465	3.60552	4.81091
			10.92	1.01165	2.40732	3.60966	4.81023
			10.94	1.01276	2.41398	3.60759	4.80477
			10.96	1.00777	2.40932	3.60897	4.81501
			10.98	1.01165	2.41798	3.61655	4.80887
			11	1.01776	2.41198	3.61586	4.81023
			11.02	1.00999	2.40999	3.61172	4.81432
			11.04	1.01221	2.40866	3.61241	4.8116
			11.06	1.00832	2.41531	3.6069	4.81296
			11.08	1.01609	2.41265	3.6131	4.80546
			11.1	1.01554	2.41997	3.61172	4.81705
			11.12	1.01387	2.41465	3.6069	4.81228
			11.14	1.01221	2.40732	3.61586	4.82183
			11.16	1.00388	2.41864	3.61448	4.81501
			11.18	1.00888	2.40732	3.6	4.81364
			11.2	1.00999	2.40799	3.61517	4.81432
			11.22	1.01831	2.41332	3.61103	4.80682
			11.24	1.01332	2.41398	3.6131	4.81569
			11.26	1.01221	2.41398	3.61586	4.81774
			11.28	1.01221	2.41931	3.60414	4.8116
			11.3	1.01831	2.41332	3.60345	4.81705
			11.32	1.0222	2.41198	3.60759	4.81432
			11.34	1.01887	2.41198	3.60897	4.81364
			11.36	1.01498	2.41332	3.62138	4.81774
			11.38	1.02164	2.40399	3.61448	4.81978
			11.4	1.00943	2.41398	3.62207	4.81978
			11.42	1.00721	2.41132	3.62345	4.8116
			11.44	1.00777	2.41065	3.60897	4.81569
			11.46	1.0111	2.41598	3.6131	4.81091
			11.48	1.0111	2.40732	3.60966	4.81978
			11.5	1.01276	2.41132	3.61172	4.82046
			11.52	1.01609	2.41398	3.61034	4.8116
			11.54	1.01443	2.41398	3.61724	4.81501
			11.56	1.00832	2.41265	3.61379	4.81296
			11.58	1.01942	2.41465	3.61172	4.81023
			11.6	1.01276	2.41664	3.62138	4.8116
			11.62	1.0111	2.40866	3.62414	4.80887
			11.64	1.01609	2.41198	3.61793	4.82251
			11.66	1.01776	2.41931	3.61103	4.82183
			11.68	1.01776	2.41332	3.62345	4.82251
			11.7	1.01387	2.41531	3.61103	4.81023
			11.72	1.01165	2.41798	3.61862	4.81091
			11.74	1.0172	2.4253	3.62207	4.8075
			11.76	1.01665	2.40666	3.61724	4.81091
			11.78	1.01332	2.40599	3.6269	4.81432
			11.8	1.00832	2.40732	3.61724	4.81569
			11.82	1.00555	2.41265	3.61793	4.81228
			11.84	1.01054	2.40666	3.61724	4.82251
			11.86	1.01887	2.41798	3.60621	4.80682
			11.88	1.01165	2.41731	3.60207	4.82251
			11.9	1.00721	2.42064	3.6131	4.82319
			11.92	1.01887	2.41132	3.62276	4.82456
			11.94	1.00999	2.41864	3.62	4.83274
			11.96	1.01221	2.41398	3.63103	4.81774
			11.98	1.01554	2.42264	3.61448	4.81501
			12	1.02053	2.41332	3.61448	4.82046
			12.02	1.02386	2.41332	3.62483	4.81091
			12.04	1.01054	2.41198	3.61793	4.81569
			12.06	1.00999	2.40999	3.62897	4.81842
			12.08	1.01887	2.42796	3.61103	4.81023
			12.1	1.01998	2.41598	3.61586	4.81637
			12.12	1.01276	2.41132	3.62483	4.81023
			12.14	1.01498	2.40799	3.62276	4.81296
			12.16	1.01443	2.41598	3.61448	4.81842
			12.18	1.01221	2.41398	3.62345	4.81842
			12.2	1.01776	2.42663	3.60759	4.8
			12.22	1.01332	2.42397	3.6131	4.81569
			12.24	1.00222	2.41398	3.61655	4.81705
			12.26	1.00943	2.41864	3.62207	4.81364
			12.28	1.01831	2.4	3.61172	4.81091
			12.3	1.02331	2.41931	3.61793	4.81842
			12.32	1.01054	2.41997	3.62276	4.81091
			12.34	1.0172	2.41465	3.61517	4.81023
			12.36	1.00777	2.41198	3.61034	4.81569
			12.38	1.01831	2.42064	3.62828	4.82456
			12.4	1.01609	2.40932	3.61379	4.8191
			12.42	1.01332	2.41997	3.61379	4.83138
			12.44	1.01332	2.41065	3.61724	4.82115
			12.46	1.01387	2.41864	3.61793	4.83274
			12.48	1.01498	2.42264	3.62069	4.81842
			12.5	1.0172	2.41132	3.61793	4.81569
			12.52	1.00777	2.41798	3.6269	4.81774
			12.54	1.01776	2.41531	3.61103	4.8116
			12.56	1.01887	2.41664	3.61724	4.81774
			12.58	1.01831	2.42064	3.61793	4.8116
			12.6	1.01165	2.41664	3.62483	4.81569
			12.62	1.0111	2.41997	3.61103	4.80273
			12.64	1.01887	2.41531	3.6131	4.8116
			12.66	1.01887	2.41198	3.61241	4.81296
			12.68	1.00888	2.42663	3.61034	4.82729
			12.7	1.00721	2.41931	3.61172	4.81569
			12.72	1.01332	2.42996	3.62	4.81228
			12.74	1.01998	2.42264	3.62276	4.81569
			12.76	1.02386	2.41265	3.61793	4.82933
			12.78	1.02109	2.41198	3.61931	4.83342
			12.8	1.01887	2.4213	3.63172	4.82797
			12.82	1.01998	2.42197	3.62345	4.81501
			12.84	1.01831	2.4213	3.61862	4.82592
			12.86	1.02164	2.41931	3.62276	4.81842
			12.88	1.01998	2.41997	3.62345	4.82319
			12.9	1.02109	2.41132	3.63034	4.8266
			12.92	1.01554	2.4213	3.61586	4.81842
			12.94	1.0222	2.41864	3.62897	4.82115
			12.96	1.02386	2.4253	3.62414	4.81978
			12.98	1.01831	2.41864	3.62276	4.81637
			13	1.02553	2.40999	3.62276	4.82251
			13.02	1.01998	2.43063	3.62759	4.81774
			13.04	1.01831	2.41997	3.62621	4.80955
			13.06	1.02109	2.4253	3.62207	4.81978
			13.08	1.01221	2.42463	3.61517	4.82046
			13.1	1.02164	2.42264	3.61655	4.82046
			13.12	1.01776	2.41664	3.62621	4.82387
			13.14	1.01831	2.41531	3.63103	4.82729
			13.16	1.01942	2.40732	3.61241	4.81637
			13.18	1.01831	2.41398	3.60897	4.82183
			13.2	1.02164	2.42397	3.61517	4.82592
			13.22	1.01276	2.41997	3.61586	4.83001
			13.24	1.01498	2.4233	3.63172	4.82251
			13.26	1.01887	2.41398	3.62	4.82729
			13.28	1.01665	2.41798	3.61931	4.82797
			13.3	1.0172	2.41931	3.62276	4.82729
			13.32	1.0222	2.41664	3.62966	4.81501
			13.34	1.02497	2.41065	3.62759	4.82387
			13.36	1.02109	2.42597	3.62828	4.81637
			13.38	1.0222	2.41065	3.62621	4.82046
			13.4	1.01054	2.41465	3.63034	4.83206
			13.42	1.01831	2.41864	3.63103	4.82933
			13.44	1.01942	2.42929	3.62138	4.82524
			13.46	1.01831	2.42197	3.62	4.82251
			13.48	1.02053	2.41931	3.61241	4.82729
			13.5	1.03274	2.41997	3.62483	4.81842
			13.52	1.01609	2.41931	3.62207	4.81842
			13.54	1.01221	2.42663	3.61517	4.82387
			13.56	1.01942	2.42597	3.61379	4.81978
			13.58	1.01998	2.41731	3.62414	4.82729
			13.6	1.02608	2.41598	3.62759	4.8191
			13.62	1.02775	2.4253	3.6269	4.81637
			13.64	1.02608	2.41931	3.62483	4.82251
			13.66	1.02497	2.4213	3.62552	4.83547
			13.68	1.02109	2.41931	3.63103	4.84025
			13.7	1.02275	2.42463	3.62414	4.82933
			13.72	1.01831	2.41531	3.61655	4.81637
			13.74	1.01554	2.41864	3.63172	4.82046
			13.76	1.01665	2.43329	3.62069	4.82046
			13.78	1.02775	2.4253	3.61724	4.82115
			13.8	1.01443	2.41798	3.6269	4.82115
			13.82	1.02442	2.42597	3.62207	4.82933
			13.84	1.01776	2.41798	3.62138	4.83479
			13.86	1.01831	2.4213	3.62966	4.83206
			13.88	1.01942	2.42197	3.63034	4.8307
			13.9	1.02608	2.42397	3.62621	4.8307
			13.92	1.02331	2.42197	3.62207	4.82933
			13.94	1.01831	2.41598	3.62483	4.82524
			13.96	1.03441	2.42197	3.62069	4.82251
			13.98	1.02719	2.43262	3.61103	4.83274
			14	1.02608	2.41931	3.61793	4.83206
			14.02	1.03052	2.41997	3.62621	4.82251
			14.04	1.01998	2.4213	3.63379	4.81705
			14.06	1.01998	2.4233	3.62897	4.82115
			14.08	1.02886	2.41997	3.62	4.82456
			14.1	1.01998	2.42064	3.62621	4.83206
			14.12	1.02997	2.43395	3.62552	4.81842
			14.14	1.02886	2.4233	3.62345	4.82387
			14.16	1.02331	2.4273	3.62276	4.83001
			14.18	1.02386	2.42463	3.63172	4.8382
			14.2	1.02275	2.42463	3.63655	4.82524
			14.22	1.02386	2.4253	3.62414	4.83138
			14.24	1.02109	2.42197	3.61379	4.83683
			14.26	1.02719	2.41531	3.63172	4.82729
			14.28	1.02275	2.42463	3.6269	4.82865
			14.3	1.02275	2.42463	3.62828	4.83547
			14.32	1.02442	2.42597	3.62138	4.81432
			14.34	1.02775	2.41997	3.6269	4.83206
			14.36	1.03108	2.40999	3.63586	4.82319
			14.38	1.02664	2.43063	3.62966	4.82387
			14.4	1.02109	2.42929	3.63724	4.81705
			14.42	1.02553	2.42929	3.63793	4.82729
			14.44	1.02886	2.4253	3.6269	4.82046
			14.46	1.0172	2.42996	3.62276	4.84229
			14.48	1.03052	2.4233	3.63517	4.83956
			14.5	1.02442	2.41664	3.64414	4.83206
			14.52	1.02109	2.42463	3.6469	4.82933
			14.54	1.03552	2.42796	3.62966	4.83274
			14.56	1.02442	2.42929	3.6269	4.82387
			14.58	1.0333	2.4273	3.62759	4.84025
			14.6	1.02608	2.42463	3.63103	4.8382
			14.62	1.02664	2.42996	3.6269	4.83615
			14.64	1.03441	2.42264	3.6331	4.83615
			14.66	1.02386	2.42397	3.62276	4.82183
			14.68	1.02886	2.43262	3.63103	4.82524
			14.7	1.03108	2.43196	3.63586	4.83138
			14.72	1.02608	2.4253	3.6269	4.8266
			14.74	1.02053	2.42929	3.6269	4.83274
			14.76	1.02886	2.43262	3.63379	4.82456
			14.78	1.03996	2.4233	3.63724	4.81705
			14.8	1.03774	2.43129	3.6269	4.82865
			14.82	1.03663	2.4253	3.62345	4.83411
			14.84	1.03163	2.4213	3.64138	4.83752
			14.86	1.02275	2.4233	3.64276	4.83752
			14.88	1.02442	2.41864	3.6331	4.84229
			14.9	1.02053	2.4253	3.63034	4.84093
			14.92	1.02497	2.43196	3.64	4.84502
			14.94	1.03052	2.42597	3.62966	4.82797
			14.96	1.03219	2.42064	3.62621	4.83206
			14.98	1.03996	2.43262	3.62621	4.84025
			15	1.03052	2.43728	3.63241	4.83683
			15.02	1.02164	2.43728	3.62897	4.8382
			15.04	1.02497	2.42929	3.62483	4.83138
			15.06	1.03163	2.43462	3.62966	4.83547
			15.08	1.03552	2.43129	3.63241	4.83342
			15.1	1.02553	2.42996	3.62138	4.83138
			15.12	1.03718	2.43462	3.62828	4.82387
			15.14	1.03441	2.43196	3.64345	4.82524
			15.16	1.0333	2.4273	3.64897	4.84707
			15.18	1.03108	2.41864	3.64483	4.82797
			15.2	1.03441	2.4253	3.63241	4.82183
			15.22	1.03274	2.42197	3.63862	4.83274
			15.24	1.02275	2.43196	3.63103	4.83479
			15.26	1.02608	2.42264	3.62621	4.82251
			15.28	1.02775	2.4253	3.63862	4.8382
			15.3	1.0333	2.4213	3.65172	4.83138
			15.32	1.03496	2.42796	3.63655	4.82592
			15.34	1.02941	2.42863	3.63931	4.82592
			15.36	1.02775	2.43129	3.63724	4.82865
			15.38	1.03552	2.44061	3.64	4.83888
			15.4	1.0283	2.43728	3.64276	4.83274
			15.42	1.03385	2.42929	3.64207	4.83888
			15.44	1.03385	2.43529	3.64069	4.82456
			15.46	1.0283	2.4233	3.64414	4.84434
			15.48	1.03219	2.4213	3.64	4.83206
			15.5	1.03052	2.43329	3.63448	4.83206
			15.52	1.04162	2.42463	3.63517	4.83206
			15.54	1.0394	2.42863	3.64276	4.82524
			15.56	1.02941	2.43329	3.65172	4.8307
			15.58	1.03607	2.43795	3.63034	4.84093
			15.6	1.04329	2.43262	3.63655	4.83479
			15.62	1.02719	2.42996	3.64483	4.82524
			15.64	1.0283	2.43063	3.63655	4.83752
			15.66	1.04273	2.42663	3.64552	4.83547
			15.68	1.03607	2.42597	3.63517	4.83615
			15.7	1.03996	2.42929	3.6531	4.83206
			15.72	1.03219	2.42929	3.64897	4.83206
			15.74	1.03552	2.42796	3.63034	4.83206
			15.76	1.0394	2.43063	3.64207	4.83206
			15.78	1.04051	2.42264	3.64345	4.83752
			15.8	1.03607	2.42863	3.63724	4.83411
			15.82	1.03163	2.43862	3.64138	4.82319
			15.84	1.0333	2.42929	3.63034	4.84025
			15.86	1.03441	2.4273	3.63241	4.83138
			15.88	1.02941	2.42996	3.64759	4.82592
			15.9	1.02941	2.43995	3.64069	4.82797
			15.92	1.04162	2.43862	3.64966	4.83411
			15.94	1.0394	2.44194	3.64483	4.84025
			15.96	1.02997	2.43196	3.64621	4.83547
			15.98	1.03663	2.44128	3.63724	4.83342
			16	1.03718	2.4273	3.64138	4.84025
			16.02	1.03552	2.43196	3.63517	4.84229
			16.04	1.04051	2.44594	3.64276	4.84843
			16.06	1.04051	2.44061	3.63517	4.84229
			16.08	1.04495	2.43662	3.65379	4.8307
			16.1	1.03385	2.4253	3.63655	4.83752
			16.12	1.05383	2.42663	3.64207	4.84297
			16.14	1.04717	2.43329	3.64207	4.84093
			16.16	1.04273	2.42197	3.63655	4.84843
			16.18	1.04384	2.43728	3.64897	4.83342
			16.2	1.04828	2.43462	3.65517	4.83138
			16.22	1.03496	2.43129	3.66	4.8382
			16.24	1.03274	2.43462	3.63517	4.84229
			16.26	1.02997	2.43196	3.64276	4.84434
			16.28	1.03774	2.43262	3.63655	4.84502
			16.3	1.04107	2.43595	3.64966	4.84229
			16.32	1.04384	2.44461	3.6469	4.85321
			16.34	1.04384	2.44061	3.6531	4.84775
			16.36	1.04162	2.44261	3.63241	4.84638
			16.38	1.04606	2.43795	3.65586	4.84093
			16.4	1.0394	2.43262	3.66	4.84093
			16.42	1.04883	2.44194	3.6669	4.84911
			16.44	1.0394	2.44527	3.65034	4.84638
			16.46	1.04661	2.43529	3.65724	4.86003
			16.48	1.03496	2.43395	3.64414	4.84093
			16.5	1.04107	2.44328	3.64552	4.85389
			16.52	1.04051	2.45126	3.65172	4.85116
			16.54	1.04661	2.44128	3.65172	4.85184
			16.56	1.04051	2.43129	3.65586	4.86753
			16.58	1.04606	2.43462	3.66552	4.85457
			16.6	1.04772	2.44794	3.66138	4.8648
			16.62	1.05882	2.45393	3.6669	4.86548
			16.64	1.05216	2.45459	3.67517	4.85048
			16.66	1.06104	2.46192	3.6869	4.8764
			16.68	1.03663	2.44194	3.6931	4.86003
			16.7	1.04495	2.44993	3.69172	4.86276
			16.72	1.04717	2.4466	3.71586	4.88186
			16.74	1.05771	2.46125	3.69724	4.86821
			16.76	1.05494	2.44993	3.69931	4.89891
			16.78	1.05438	2.46458	3.71172	4.89686
			16.8	1.0566	2.4739	3.72621	4.88322
			16.82	1.06437	2.46658	3.72483	4.89277
			16.84	1.06881	2.46391	3.73517	4.90095
			16.86	1.08491	2.46991	3.75103	4.90164
			16.88	1.08824	2.48722	3.74207	4.92688
			16.9	1.07492	2.49987	3.76621	4.9528
			16.92	1.07103	2.51917	3.77586	4.92278
			16.94	1.08713	2.52983	3.76138	4.93438
			16.96	1.10322	2.53515	3.79793	4.95894
			16.98	1.09378	2.54115	3.8	4.98486
			17	1.10211	2.55246	3.83517	4.98622
			17.02	1.10322	2.59574	3.88069	4.99714
			17.04	1.12542	2.62037	3.91862	5.03738
			17.06	1.13651	2.649	3.93931	5.06467
			17.08	1.15538	2.68828	4.02069	5.10696
			17.1	1.16926	2.7522	4.04828	5.11583
			17.12	1.19256	2.81811	4.07172	5.16767
			17.14	1.21865	2.86671	4.0731	5.22224
			17.16	1.26693	2.898	4.02276	5.23656
			17.18	1.303	2.96591	4.01448	5.2693
			17.2	1.36459	2.9213	4.00345	5.25089
			17.22	1.41454	2.86671	3.94621	5.26044
			17.24	1.46282	2.79015	3.87448	5.2352
			17.26	1.46504	2.69028	3.8331	5.2427
			17.28	1.4828	2.57044	3.79448	5.19359
			17.3	1.48835	2.53981	3.74	5.14584
			17.32	1.48779	2.51585	3.74069	5.08513
			17.34	1.44562	2.49055	3.72345	5.04829
			17.36	1.38513	2.47324	3.70759	5.00941
			17.38	1.35017	2.46924	3.69931	4.991
			17.4	1.2919	2.47324	3.69172	4.95962
			17.42	1.2364	2.46724	3.69172	4.92824
			17.44	1.19478	2.45393	3.68759	4.903
			17.46	1.17092	2.46858	3.67655	4.91937
			17.48	1.13762	2.45659	3.67724	4.89686
			17.5	1.13374	2.44461	3.67379	4.90164
			17.52	1.10044	2.4486	3.69448	4.89959
			17.54	1.09046	2.4466	3.67379	4.90027
			17.56	1.08935	2.45726	3.66207	4.89277
			17.58	1.09822	2.45792	3.66345	4.87572
			17.6	1.06937	2.44128	3.66759	4.87162
			17.62	1.07658	2.45593	3.67448	4.87844
			17.64	1.06548	2.44727	3.65793	4.86685
			17.66	1.07159	2.44794	3.6531	4.88186
			17.68	1.06437	2.44727	3.66414	4.85593
			17.7	1.08491	2.46325	3.66414	4.86003
			17.72	1.06215	2.44794	3.65379	4.88117
			17.74	1.05882	2.45193	3.65862	4.85662
			17.76	1.0727	2.4526	3.66345	4.84843
			17.78	1.05993	2.43928	3.66621	4.85252
			17.8	1.04828	2.44727	3.66069	4.86276
			17.82	1.06215	2.4466	3.67586	4.85798
			17.84	1.06493	2.4486	3.67655	4.86139
			17.86	1.05383	2.45792	3.65793	4.86412
			17.88	1.0566	2.44128	3.6531	4.85457
			17.9	1.05105	2.43395	3.65793	4.86548
			17.92	1.05549	2.43595	3.65793	4.86207
			17.94	1.04828	2.45126	3.65793	4.85593
			17.96	1.05993	2.43529	3.6669	4.85321
			17.98	1.05882	2.45726	3.65172	4.85593
			18	1.0566	2.44128	3.66069	4.85866
			18.02	1.05716	2.44993	3.65862	4.85798
			18.04	1.05605	2.4506	3.66759	4.85116
			18.06	1.05605	2.43928	3.66069	4.85457
			18.08	1.05993	2.43662	3.66483	4.86003
			18.1	1.0566	2.44727	3.65793	4.85593
			18.12	1.05716	2.4506	3.66897	4.84911
			18.14	1.06437	2.44927	3.65586	4.85662
			18.16	1.06382	2.44727	3.65448	4.85321
			18.18	1.05216	2.44794	3.65034	4.85389
			18.2	1.05272	2.44261	3.65034	4.84434
			18.22	1.05605	2.44328	3.6531	4.84775
			18.24	1.04606	2.45393	3.66069	4.84775
			18.26	1.06382	2.44328	3.65931	4.86071
			18.28	1.0455	2.44128	3.6531	4.84911
			18.3	1.04495	2.45326	3.65517	4.85116
			18.32	1.04772	2.43063	3.64828	4.84911
			18.34	1.04495	2.43728	3.66	4.8382
			18.36	1.04661	2.45659	3.65931	4.84229
			18.38	1.04939	2.45326	3.66414	4.84025
			18.4	1.05383	2.44461	3.66	4.85116
			18.42	1.04772	2.44527	3.65241	4.84911
			18.44	1.05938	2.44993	3.65379	4.84434
			18.46	1.04828	2.44261	3.66138	4.85935
			18.48	1.04606	2.44527	3.66414	4.84502
			18.5	1.04606	2.43529	3.6669	4.85593
			18.52	1.05216	2.43529	3.66897	4.84638
			18.54	1.06104	2.44061	3.66276	4.84775
			18.56	1.05161	2.46059	3.65793	4.85866
			18.58	1.0505	2.45326	3.66483	4.84161
			18.6	1.05494	2.44328	3.64621	4.86139
			18.62	1.05105	2.4466	3.65172	4.85525
			18.64	1.05216	2.4486	3.65034	4.83956
			18.66	1.05938	2.43595	3.65793	4.84366
			18.68	1.0455	2.44927	3.65448	4.84025
			18.7	1.05383	2.44461	3.66621	4.84638
			18.72	1.0616	2.44194	3.66	4.8498
			18.74	1.05327	2.44261	3.66138	4.8648
			18.76	1.05272	2.43462	3.65448	4.85389
			18.78	1.05161	2.44993	3.64414	4.84638
			18.8	1.05438	2.44394	3.65931	4.84638
			18.82	1.04939	2.43995	3.65793	4.84911
			18.84	1.05161	2.4486	3.65931	4.85252
			18.86	1.03885	2.4486	3.6731	4.86207
			18.88	1.05771	2.43662	3.68138	4.86548
			18.9	1.04606	2.43795	3.66897	4.86003
			18.92	1.05105	2.4466	3.65172	4.85662
			18.94	1.05105	2.44527	3.65586	4.8498
			18.96	1.0505	2.43395	3.67586	4.85252
			18.98	1.0455	2.44328	3.67172	4.86071
			19	1.04939	2.43262	3.66069	4.85252
			19.02	1.04606	2.44594	3.66207	4.84434
			19.04	1.06215	2.43728	3.66759	4.85389
			19.06	1.0566	2.45459	3.65448	4.84161
			19.08	1.04994	2.43728	3.67172	4.84775
			19.1	1.05161	2.4486	3.65724	4.8457
			19.12	1.04218	2.45526	3.65172	4.84161
			19.14	1.05438	2.42929	3.65241	4.84366
			19.16	1.05272	2.43462	3.65793	4.85252
			19.18	1.04384	2.43862	3.66207	4.85389
			19.2	1.03829	2.43728	3.66621	4.85184
			19.22	1.05327	2.44993	3.66069	4.8498
			19.24	1.04329	2.45593	3.64621	4.84229
			19.26	1.04717	2.43995	3.64828	4.83547
			19.28	1.04495	2.44261	3.66276	4.86412
			19.3	1.05383	2.45526	3.66138	4.85184
			19.32	1.04994	2.43795	3.65655	4.85321
			19.34	1.05216	2.44328	3.65655	4.85184
			19.36	1.05438	2.44727	3.66897	4.8457
			19.38	1.04273	2.44527	3.66483	4.85252
			19.4	1.05216	2.4466	3.67793	4.84297
			19.42	1.05827	2.43795	3.66207	4.84911
			19.44	1.04994	2.43862	3.67655	4.84025
			19.46	1.0505	2.44461	3.65931	4.84775
			19.48	1.05383	2.45393	3.65379	4.85457
			19.5	1.06049	2.4526	3.66069	4.85389
			19.52	1.05327	2.43329	3.65931	4.8498
			19.54	1.04994	2.44261	3.66759	4.8457
			19.56	1.04772	2.4526	3.6669	4.85457
			19.58	1.05216	2.45126	3.6669	4.85321
			19.6	1.0505	2.43795	3.66276	4.86071
			19.62	1.05327	2.43395	3.6669	4.86139
			19.64	1.05327	2.44328	3.65379	4.86207
			19.66	1.06104	2.43529	3.64345	4.85662
			19.68	1.0566	2.44461	3.66069	4.85662
			19.7	1.06437	2.44794	3.6669	4.85116
			19.72	1.05383	2.43595	3.65517	4.85866
			19.74	1.05716	2.43662	3.66276	4.85662
			19.76	1.04717	2.43728	3.6531	4.86003
			19.78	1.06992	2.44727	3.66552	4.84775
			19.8	1.04939	2.43928	3.66	4.84638
			19.82	1.04939	2.44794	3.66207	4.84502
			19.84	1.04828	2.44394	3.65172	4.85866
			19.86	1.05272	2.43129	3.6469	4.84911
			19.88	1.04329	2.44061	3.65172	4.84638
			19.9	1.05272	2.4466	3.65448	4.8457
			19.92	1.06049	2.4506	3.6669	4.84775
			19.94	1.05938	2.4466	3.64276	4.84502
			19.96	1.05105	2.44394	3.66897	4.84707
			19.98	1.04828	2.43529	3.6731	4.84707
			20	1.0505	2.44727	3.67655	4.8573
			20.02	1.04717	2.44527	3.65103	4.85593
			20.04	1.05549	2.44527	3.65931	4.84911
			20.06	1.05272	2.44594	3.65931	4.86139
			20.08	1.05605	2.4466	3.68069	4.84638
			20.1	1.05938	2.43995	3.66621	4.83752
			20.12	1.05605	2.43529	3.67172	4.84911
			20.14	1.06604	2.44527	3.67862	4.85593
			20.16	1.05827	2.44328	3.66966	4.85184
			20.18	1.04828	2.44394	3.67793	4.84911
			20.2	1.0455	2.43662	3.65862	4.84911
			20.22	1.04828	2.44194	3.65862	4.85321
			20.24	1.04939	2.43795	3.66345	4.84025
			20.26	1.05105	2.46258	3.66759	4.84025
			20.28	1.05771	2.43928	3.67103	4.85525
			20.3	1.04883	2.43995	3.66759	4.85184
			20.32	1.0505	2.44061	3.66552	4.84502
			20.34	1.05549	2.43995	3.66759	4.84707
			20.36	1.05494	2.43595	3.67517	4.84638
			20.38	1.05993	2.43928	3.68276	4.85116
			20.4	1.04495	2.45193	3.66069	4.85525
			20.42	1.04994	2.4506	3.6669	4.85252
			20.44	1.04828	2.4526	3.66897	4.84638
			20.46	1.05272	2.44328	3.65103	4.85116
			20.48	1.0505	2.44061	3.64966	4.84161
			20.5	1.06271	2.44993	3.65862	4.84229
			20.52	1.05272	2.44261	3.65655	4.85593
			20.54	1.04939	2.43928	3.67103	4.86207
			20.56	1.04273	2.43995	3.66	4.85252
			20.58	1.05327	2.44461	3.66069	4.84843
			20.6	1.05993	2.43329	3.67241	4.85184
			20.62	1.05494	2.43395	3.66966	4.8498
			20.64	1.04994	2.4466	3.68207	4.84911
			20.66	1.04828	2.4506	3.67517	4.85935
			20.68	1.0455	2.44261	3.67586	4.84093
			20.7	1.04994	2.44461	3.66345	4.86889
			20.72	1.05327	2.43995	3.67379	4.85593
			20.74	1.05161	2.44594	3.66069	4.85662
			20.76	1.04939	2.44394	3.65172	4.84911
			20.78	1.0505	2.43462	3.66	4.85184
			20.8	1.05216	2.44194	3.65862	4.85866
			20.82	1.05105	2.44594	3.66759	4.84161
			20.84	1.0505	2.44527	3.66483	4.85866
			20.86	1.04939	2.44461	3.64828	4.84775
			20.88	1.05105	2.43862	3.67241	4.85321
			20.9	1.0455	2.44261	3.67034	4.85457
			20.92	1.06271	2.44527	3.68414	4.85252
			20.94	1.05383	2.43329	3.66345	4.85321
			20.96	1.0444	2.44527	3.66345	4.8498
			20.98	1.04939	2.44594	3.66414	4.86139
			21	1.06049	2.44261	3.6669	4.8573
			21.02	1.06382	2.44194	3.66069	4.85184
			21.04	1.04994	2.44927	3.66897	4.85184
			21.06	1.05716	2.43395	3.67862	4.85662
			21.08	1.05771	2.44261	3.66276	4.85389
			21.1	1.05272	2.44993	3.66828	4.86958
			21.12	1.05105	2.45459	3.68138	4.86071
			21.14	1.05882	2.44194	3.67517	4.85593
			21.16	1.0566	2.43928	3.69379	4.85662
			21.18	1.05771	2.44061	3.68138	4.84502
			21.2	1.05383	2.43928	3.67655	4.84638
			21.22	1.05327	2.43529	3.66483	4.86685
			21.24	1.04606	2.43995	3.66966	4.86139
			21.26	1.04717	2.43995	3.6731	4.85593
			21.28	1.05605	2.42863	3.66414	4.85048
			21.3	1.06271	2.43862	3.67448	4.85935
			21.32	1.0505	2.45326	3.66897	4.85866
			21.34	1.05383	2.43795	3.66483	4.84434
			21.36	1.05494	2.4466	3.68	4.84434
			21.38	1.05216	2.45792	3.67586	4.85116
			21.4	1.05327	2.4486	3.68	4.84502
			21.42	1.04828	2.44993	3.6869	4.84775
			21.44	1.04994	2.4486	3.67586	4.85935
			21.46	1.03885	2.44061	3.66966	4.8648
			21.48	1.0455	2.45193	3.67793	4.8457
			21.5	1.06049	2.4486	3.67103	4.83752
			21.52	1.05827	2.44261	3.66828	4.85662
			21.54	1.0677	2.44128	3.65586	4.85798
			21.56	1.05882	2.43995	3.67103	4.84366
			21.58	1.05383	2.43862	3.68828	4.86276
			21.6	1.0505	2.43995	3.68	4.8573
			21.62	1.05494	2.42463	3.67103	4.85935
			21.64	1.05272	2.43329	3.65862	4.85525
			21.66	1.05993	2.43995	3.66345	4.85935
			21.68	1.05993	2.43728	3.66552	4.8498
			21.7	1.0566	2.44061	3.65241	4.8457
			21.72	1.05105	2.44594	3.65724	4.86139
			21.74	1.05105	2.44394	3.66207	4.8573
			21.76	1.05272	2.45393	3.66414	4.85593
			21.78	1.05327	2.42996	3.65241	4.85935
			21.8	1.04883	2.44594	3.66414	4.85866
			21.82	1.05549	2.44594	3.6669	4.86685
			21.84	1.0566	2.44461	3.67586	4.85593
			21.86	1.05771	2.43395	3.68	4.85866
			21.88	1.05105	2.43595	3.66414	4.86207
			21.9	1.05605	2.43662	3.6731	4.85798
			21.92	1.04994	2.44394	3.67241	4.86958
			21.94	1.06437	2.42863	3.66759	4.86344
			21.96	1.05771	2.43063	3.6731	4.87708
			21.98	1.05272	2.43462	3.68	4.86617
			22	1.05383	2.43129	3.66483	4.89345
			22.02	1.07048	2.43862	3.6469	4.88254
			22.04	1.05993	2.44594	3.67172	4.87162
			22.06	1.06215	2.44194	3.66897	4.86207
			22.08	1.04384	2.43795	3.66828	4.86071
			22.1	1.0566	2.43795	3.68138	4.86071
			22.12	1.05161	2.43728	3.65793	4.87367
			22.14	1.05938	2.44328	3.65724	4.86685
			22.16	1.05272	2.44128	3.67103	4.87026
			22.18	1.05771	2.4526	3.66759	4.8648
			22.2	1.04218	2.44594	3.66828	4.85457
			22.22	1.0505	2.43795	3.68207	4.8573
			22.24	1.05993	2.43862	3.6669	4.86139
			22.26	1.05771	2.44394	3.66759	4.85798
			22.28	1.04828	2.45326	3.66621	4.85866
			22.3	1.04384	2.43995	3.66345	4.84707
			22.32	1.05327	2.43995	3.68483	4.8498
			22.34	1.05383	2.42996	3.68276	4.85457
			22.36	1.05605	2.43129	3.66276	4.85798
			22.38	1.0505	2.44794	3.66483	4.86003
			22.4	1.06437	2.44061	3.67103	4.84707
			22.42	1.0566	2.43329	3.6731	4.85593
			22.44	1.06104	2.42796	3.67241	4.85457
			22.46	1.0566	2.43995	3.66414	4.86548
			22.48	1.05105	2.43395	3.66414	4.84638
			22.5	1.05716	2.43928	3.66759	4.85048
			22.52	1.06382	2.4486	3.6669	4.86003
			22.54	1.04218	2.43462	3.66897	4.85866
			22.56	1.0505	2.44727	3.6731	4.85935
			22.58	1.04994	2.43395	3.66966	4.85866
			22.6	1.05938	2.43995	3.67724	4.85184
			22.62	1.05105	2.43862	3.67793	4.85321
			22.64	1.05161	2.43529	3.67103	4.85457
			22.66	1.05216	2.44328	3.67241	4.85525
			22.68	1.0566	2.43196	3.67172	4.85593
			22.7	1.0455	2.43395	3.67103	4.8648
			22.72	1.05438	2.43995	3.66621	4.85593
			22.74	1.05383	2.44128	3.68	4.85048
			22.76	1.05161	2.44394	3.66759	4.84911
			22.78	1.05716	2.44527	3.67172	4.84775
			22.8	1.05272	2.43395	3.67517	4.84707
			22.82	1.05827	2.44594	3.67241	4.85389
			22.84	1.06104	2.4466	3.6669	4.86344
			22.86	1.04107	2.44594	3.67586	4.86071
			22.88	1.04107	2.44394	3.67172	4.86207
			22.9	1.05216	2.43795	3.67172	4.85252
			22.92	1.05771	2.42996	3.66414	4.86412
			22.94	1.05383	2.43595	3.66759	4.86685
			22.96	1.05105	2.44394	3.67379	4.86003
			22.98	1.05771	2.44794	3.66	4.86685
			23	1.05605	2.44727	3.66759	4.86548
			23.02	1.0455	2.44061	3.67034	4.84775
			23.04	1.05327	2.43928	3.66966	4.85321
			23.06	1.05216	2.44527	3.66828	4.84775
			23.08	1.05161	2.4526	3.66207	4.85252
			23.1	1.05771	2.43928	3.67931	4.85048
			23.12	1.05938	2.44927	3.6869	4.84843
			23.14	1.06104	2.4466	3.66414	4.86753
			23.16	1.05105	2.44061	3.66276	4.84297
			23.18	1.05105	2.44328	3.65931	4.86412
			23.2	1.05549	2.4466	3.68621	4.84093
			23.22	1.04994	2.43795	3.67931	4.86344
			23.24	1.05438	2.42929	3.68069	4.85252
			23.26	1.05827	2.43928	3.67172	4.85184
			23.28	1.0616	2.43129	3.67586	4.85252
			23.3	1.05161	2.43395	3.6731	4.85389
			23.32	1.05105	2.44927	3.65517	4.85525
			23.34	1.05716	2.44328	3.66069	4.86207
			23.36	1.04883	2.42597	3.65379	4.85593
			23.38	1.05827	2.43063	3.6731	4.84297
			23.4	1.0455	2.43462	3.67034	4.85389
			23.42	1.05993	2.44461	3.68483	4.84775
			23.44	1.05993	2.44394	3.67931	4.85935
			23.46	1.06493	2.43928	3.67931	4.85184
			23.48	1.05161	2.43462	3.65448	4.84911
			23.5	1.05605	2.43928	3.67379	4.85184
			23.52	1.05716	2.43063	3.67931	4.85321
			23.54	1.05882	2.43395	3.67103	4.86276
			23.56	1.05383	2.43662	3.66414	4.84911
			23.58	1.05272	2.43728	3.66414	4.85116
			23.6	1.04883	2.43529	3.67931	4.86753
			23.62	1.05327	2.44594	3.68414	4.85252
			23.64	1.05827	2.4526	3.67241	4.86617
			23.66	1.05605	2.43995	3.68966	4.86412
			23.68	1.06271	2.44128	3.67724	4.84911
			23.7	1.06548	2.43862	3.66552	4.84707
			23.72	1.06604	2.44061	3.66828	4.8573
			23.74	1.05549	2.44061	3.66621	4.86207
			23.76	1.0616	2.45126	3.67448	4.8573
			23.78	1.06659	2.43595	3.66621	4.83683
			23.8	1.05716	2.44594	3.67862	4.85866
			23.82	1.05605	2.44261	3.66897	4.85798
			23.84	1.05272	2.43662	3.67862	4.85798
			23.86	1.05105	2.4273	3.68207	4.84843
			23.88	1.05827	2.43795	3.67931	4.87503
			23.9	1.06326	2.43529	3.66966	4.86003
			23.92	1.06937	2.43662	3.66069	4.84502
			23.94	1.05327	2.4486	3.66966	4.85252
			23.96	1.04107	2.43795	3.6669	4.85525
			23.98	1.05882	2.43728	3.67241	4.84775
			24	1.05882	2.44128	3.67586	4.84843
			24.02	1.05771	2.44194	3.66966	4.86821
			24.04	1.05993	2.44927	3.67241	4.84161
			24.06	1.05882	2.45659	3.69517	4.86207
			24.08	1.04772	2.43529	3.65517	4.85252
			24.1	1.05771	2.43462	3.67793	4.85321
			24.12	1.05494	2.44061	3.6669	4.84638
			24.14	1.04994	2.44461	3.6669	4.85389
			24.16	1.06715	2.44128	3.66483	4.84093
			24.18	1.06548	2.44594	3.68414	4.85798
			24.2	1.05494	2.43728	3.67655	4.87026
			24.22	1.06049	2.43262	3.67379	4.86003
			24.24	1.05605	2.44527	3.6669	4.87231
			24.26	1.06104	2.43262	3.67793	4.85048
			24.28	1.05993	2.43795	3.68345	4.86889
			24.3	1.05383	2.44328	3.68414	4.85457
			24.32	1.05716	2.44061	3.68759	4.84434
			24.34	1.0677	2.44993	3.68414	4.84638
			24.36	1.05938	2.44594	3.67517	4.8457
			24.38	1.05882	2.43462	3.68	4.85593
			24.4	1.06493	2.43129	3.66621	4.86071
			24.42	1.05549	2.4273	3.66483	4.86412
			24.44	1.06049	2.43662	3.65724	4.85389
			24.46	1.05827	2.44061	3.67103	4.8457
			24.48	1.07214	2.43728	3.67172	4.86071
			24.5	1.05494	2.43995	3.67034	4.84911
			24.52	1.05161	2.43462	3.68207	4.86344
			24.54	1.06215	2.44328	3.68483	4.8573
			24.56	1.05494	2.43995	3.66276	4.86344
			24.58	1.04939	2.43063	3.67724	4.86276
			24.6	1.05716	2.42929	3.66552	4.86139
			24.62	1.05438	2.43928	3.66828	4.85116
			24.64	1.04883	2.43928	3.66345	4.86958
			24.66	1.05771	2.44061	3.6731	4.86685
			24.68	1.05993	2.43928	3.6731	4.86889
			24.7	1.0616	2.43329	3.67034	4.85866
			24.72	1.05438	2.44461	3.66897	4.85662
			24.74	1.06548	2.4506	3.69241	4.86958
			24.76	1.05549	2.43662	3.67034	4.84707
			24.78	1.06326	2.44061	3.66552	4.86685
			24.8	1.0455	2.44328	3.66276	4.87981
			24.82	1.0788	2.44128	3.68759	4.8839
			24.84	1.06659	2.44194	3.66621	4.87026
			24.86	1.05383	2.44461	3.67517	4.86207
			24.88	1.06992	2.43728	3.66966	4.86548
			24.9	1.06437	2.44461	3.67172	4.84638
			24.92	1.06604	2.44328	3.66069	4.85252
			24.94	1.07048	2.43995	3.66966	4.86889
			24.96	1.06548	2.43995	3.67241	4.8648
			24.98	1.06215	2.44328	3.68345	4.86821
			25	1.07381	2.42197	3.68345	4.86276
			25.02	1.05993	2.43529	3.67931	4.87026
			25.04	1.05938	2.44927	3.66897	4.85593
			25.06	1.05272	2.44394	3.68138	4.84911
			25.08	1.06326	2.44927	3.66966	4.86617
			25.1	1.04994	2.45459	3.6869	4.86344
			25.12	1.05882	2.43595	3.67931	4.86617
			25.14	1.06382	2.43995	3.66966	4.85798
			25.16	1.06271	2.44794	3.68069	4.86276
			25.18	1.05438	2.44061	3.67172	4.85593
			25.2	1.04273	2.44328	3.68483	4.86548
			25.22	1.06049	2.44461	3.67517	4.87094
			25.24	1.05882	2.42663	3.67793	4.85866
			25.26	1.06493	2.43595	3.67793	4.86617
			25.28	1.06881	2.43529	3.68069	4.86344
			25.3	1.06104	2.44261	3.69448	4.87503
			25.32	1.06881	2.44061	3.68552	4.86685
			25.34	1.06326	2.44328	3.66483	4.86276
			25.36	1.05216	2.45126	3.6731	4.86412
			25.38	1.06881	2.4486	3.67586	4.85457
			25.4	1.04772	2.44328	3.66966	4.85184
			25.42	1.06881	2.43728	3.69586	4.86003
			25.44	1.06382	2.44727	3.6731	4.86685
			25.46	1.0677	2.43862	3.68966	4.8573
			25.48	1.06493	2.44061	3.68414	4.85866
			25.5	1.06215	2.44194	3.68207	4.85389
			25.52	1.05882	2.44194	3.66828	4.86003
			25.54	1.06659	2.44194	3.67517	4.87094
			25.56	1.05605	2.44128	3.67586	4.86617
			25.58	1.05993	2.44461	3.67448	4.87026
			25.6	1.06049	2.44328	3.68552	4.86548
			25.62	1.0727	2.44594	3.69655	4.86685
			25.64	1.06437	2.44394	3.66759	4.85935
			25.66	1.06881	2.44128	3.67724	4.85184
			25.68	1.06049	2.44261	3.68483	4.85866
			25.7	1.06437	2.44194	3.67241	4.87026
			25.72	1.06604	2.43529	3.67517	4.85662
			25.74	1.07103	2.44328	3.67724	4.86139
			25.76	1.06992	2.44128	3.67241	4.86276
			25.78	1.06271	2.44794	3.66414	4.85321
			25.8	1.07436	2.44794	3.65931	4.86753
			25.82	1.07103	2.44261	3.67379	4.86071
			25.84	1.06493	2.44128	3.68483	4.85935
			25.86	1.07103	2.43462	3.6869	4.84911
			25.88	1.0566	2.43928	3.68414	4.86344
			25.9	1.06049	2.44194	3.67931	4.86344
			25.92	1.05161	2.43928	3.68	4.86548
			25.94	1.05771	2.44194	3.65862	4.86207
			25.96	1.04883	2.43862	3.66759	4.85321
			25.98	1.05327	2.43529	3.68207	4.86207
			26	1.06604	2.44394	3.69034	4.86412
			26.02	1.06548	2.44328	3.66966	4.86821
			26.04	1.07325	2.44527	3.66897	4.86821
			26.06	1.06437	2.44328	3.67379	4.87094
			26.08	1.07103	2.43196	3.68138	4.86958
			26.1	1.05771	2.43196	3.67034	4.86344
			26.12	1.06271	2.44194	3.68207	4.85116
			26.14	1.06604	2.43995	3.67034	4.85048
			26.16	1.07214	2.4526	3.6731	4.85662
			26.18	1.0505	2.44794	3.67586	4.87435
			26.2	1.05438	2.43462	3.67655	4.86548
			26.22	1.05605	2.44461	3.67586	4.87162
			26.24	1.07103	2.45459	3.6869	4.86889
			26.26	1.05438	2.44794	3.6731	4.86548
			26.28	1.0727	2.43595	3.68276	4.8648
			26.3	1.05827	2.43196	3.68138	4.88049
			26.32	1.06715	2.44594	3.70069	4.86276
			26.34	1.06382	2.43595	3.69172	4.87299
			26.36	1.06493	2.44727	3.67103	4.87776
			26.38	1.06049	2.44061	3.67931	4.86071
			26.4	1.06826	2.44061	3.67931	4.88186
			26.42	1.06937	2.43728	3.67034	4.84707
			26.44	1.06382	2.43928	3.66138	4.86207
			26.46	1.06548	2.43395	3.68207	4.86139
			26.48	1.06548	2.43995	3.68276	4.86003
			26.5	1.05438	2.43862	3.66552	4.87913
			26.52	1.06326	2.44261	3.67586	4.86753
			26.54	1.06049	2.44394	3.67448	4.86276
			26.56	1.07103	2.44261	3.68207	4.87367
			26.58	1.06937	2.44128	3.67862	4.86548
			26.6	1.05771	2.43995	3.68552	4.87435
			26.62	1.06104	2.42996	3.70759	4.86685
			26.64	1.06437	2.44194	3.68069	4.85866
			26.66	1.06215	2.43928	3.68069	4.84775
			26.68	1.07103	2.4253	3.67793	4.86821
			26.7	1.06548	2.4486	3.68621	4.86344
			26.72	1.07103	2.43529	3.69655	4.87367
			26.74	1.06493	2.44061	3.6731	4.85321
			26.76	1.06326	2.45126	3.70207	4.86958
			26.78	1.08324	2.43928	3.69241	4.86821
			26.8	1.06104	2.43595	3.68414	4.87503
			26.82	1.06937	2.43862	3.68414	4.85935
			26.84	1.07381	2.43662	3.68966	4.87844
			26.86	1.06826	2.43662	3.68414	4.87299
			26.88	1.07325	2.44461	3.69517	4.87708
			26.9	1.07825	2.43262	3.69517	4.88663
			26.92	1.06715	2.43529	3.68483	4.88799
			26.94	1.07214	2.44794	3.68138	4.8839
			26.96	1.07936	2.43395	3.68345	4.9146
			26.98	1.0677	2.44328	3.68552	4.90368
			27	1.06826	2.43462	3.70276	4.88595
			27.02	1.07381	2.44328	3.70138	4.90505
			27.04	1.06493	2.44394	3.70207	4.89959
			27.06	1.06437	2.43995	3.7	4.89823
			27.08	1.05827	2.44261	3.69586	4.9105
			27.1	1.06437	2.44261	3.69793	4.88799
			27.12	1.06715	2.43662	3.7069	4.903
			27.14	1.07547	2.4466	3.70276	4.89482
			27.16	1.07769	2.45593	3.68	4.89413
			27.18	1.06937	2.44194	3.68207	4.88936
			27.2	1.06548	2.44527	3.69586	4.88254
			27.22	1.07048	2.43995	3.68483	4.88322
			27.24	1.07658	2.44794	3.68621	4.88254
			27.26	1.06659	2.43795	3.68759	4.87981
			27.28	1.05882	2.44061	3.69793	4.87776
			27.3	1.07214	2.43995	3.6869	4.87844
			27.32	1.06326	2.43795	3.67517	4.87026
			27.34	1.07103	2.43995	3.67586	4.86548
			27.36	1.06881	2.43063	3.68483	4.85525
			27.38	1.0677	2.43928	3.68069	4.87913
			27.4	1.06215	2.44461	3.67931	4.8764
			27.42	1.06715	2.43529	3.68138	4.86139
			27.44	1.05438	2.43728	3.66276	4.86958
			27.46	1.05716	2.43129	3.68966	4.87503
			27.48	1.06382	2.42929	3.68345	4.86548
			27.5	1.05827	2.43862	3.70276	4.87299
			27.52	1.06271	2.44328	3.68207	4.86821
			27.54	1.06826	2.44261	3.68069	4.8648
			27.56	1.05605	2.45126	3.68483	4.87094
			27.58	1.05105	2.42197	3.69517	4.87913
			27.6	1.06049	2.43795	3.69241	4.87162
			27.62	1.06326	2.43728	3.68345	4.86685
			27.64	1.06326	2.43795	3.68414	4.87503
			27.66	1.06992	2.43928	3.69724	4.88117
			27.68	1.06382	2.44594	3.69379	4.87299
			27.7	1.06437	2.44461	3.67724	4.87367
			27.72	1.07214	2.4526	3.68138	4.86344
			27.74	1.06548	2.44061	3.68414	4.87503
			27.76	1.04939	2.44527	3.68621	4.87776
			27.78	1.0727	2.4486	3.66828	4.87299
			27.8	1.07492	2.43529	3.67379	4.87503
			27.82	1.06049	2.43862	3.68207	4.85935
			27.84	1.06715	2.44927	3.68414	4.86071
			27.86	1.05827	2.4486	3.67862	4.86889
			27.88	1.0455	2.45126	3.68345	4.88322
			27.9	1.07103	2.44328	3.67517	4.87572
			27.92	1.07048	2.42863	3.69241	4.86821
			27.94	1.05716	2.44328	3.68414	4.87367
			27.96	1.06382	2.43995	3.6731	4.87913
			27.98	1.06604	2.44993	3.67379	4.88049
			28	1.06215	2.43862	3.68828	4.88322
			28.02	1.0677	2.43862	3.69379	4.86958
			28.04	1.06271	2.44993	3.67724	4.86685
			28.06	1.06659	2.44727	3.68276	4.87572
			28.08	1.05272	2.42929	3.68483	4.8648
			28.1	1.0727	2.43995	3.66759	4.86071
			28.12	1.06382	2.45726	3.68621	4.86889
			28.14	1.06548	2.43795	3.67586	4.87299
			28.16	1.06992	2.43662	3.68345	4.86889
			28.18	1.05882	2.43795	3.69034	4.86207
			28.2	1.05716	2.43862	3.70345	4.85252
			28.22	1.06326	2.44794	3.69586	4.86276
			28.24	1.06437	2.43795	3.67448	4.86071
			28.26	1.05882	2.44993	3.67862	4.86889
			28.28	1.05549	2.44461	3.69172	4.86821
			28.3	1.0566	2.45126	3.68276	4.86685
			28.32	1.0505	2.43795	3.68276	4.86685
			28.34	1.06326	2.43262	3.68069	4.87094
			28.36	1.06271	2.43129	3.68897	4.86344
			28.38	1.05827	2.44527	3.69862	4.8648
			28.4	1.05938	2.43928	3.68069	4.87503
			28.42	1.05993	2.43395	3.68552	4.86548
			28.44	1.06437	2.42264	3.68207	4.87094
			28.46	1.07436	2.43329	3.68759	4.87981
			28.48	1.05882	2.44261	3.67103	4.86344
			28.5	1.05827	2.44461	3.6931	4.88117
			28.52	1.07492	2.43196	3.67724	4.87435
			28.54	1.06826	2.43662	3.68828	4.87435
			28.56	1.05938	2.44194	3.67862	4.87435
			28.58	1.0677	2.44128	3.67586	4.87503
			28.6	1.06049	2.43928	3.67517	4.87367
			28.62	1.05605	2.43529	3.68828	4.85662
			28.64	1.06049	2.44394	3.69655	4.87844
			28.66	1.06659	2.43995	3.7	4.90095
			28.68	1.07048	2.43995	3.69724	4.88731
			28.7	1.05938	2.43662	3.69379	4.87708
			28.72	1.07214	2.43662	3.67517	4.87572
			28.74	1.06826	2.45126	3.67655	4.88936
			28.76	1.0727	2.44061	3.69724	4.87435
			28.78	1.07214	2.43529	3.68897	4.87299
			28.8	1.07658	2.45126	3.68552	4.87844
			28.82	1.06215	2.44128	3.69241	4.86139
			28.84	1.05882	2.4466	3.68207	4.89413
			28.86	1.04606	2.43728	3.6931	4.87435
			28.88	1.07048	2.44527	3.68966	4.87844
			28.9	1.06493	2.44527	3.68966	4.88731
			28.92	1.06326	2.4466	3.6931	4.88663
			28.94	1.06548	2.44194	3.69103	4.90232
			28.96	1.06826	2.44461	3.70621	4.88322
			28.98	1.06104	2.44394	3.71034	4.88117
			29	1.06104	2.44194	3.69172	4.88458
			29.02	1.06382	2.45193	3.68759	4.89277
			29.04	1.06104	2.4506	3.71241	4.89482
			29.06	1.08324	2.44927	3.69517	4.89413
			29.08	1.06659	2.44927	3.70897	4.89209
			29.1	1.06493	2.44727	3.69379	4.89823
			29.12	1.07381	2.44527	3.71724	4.89209
			29.14	1.0727	2.45792	3.69931	4.91528
			29.16	1.07991	2.4506	3.70552	4.90641
			29.18	1.0677	2.45925	3.70828	4.90641
			29.2	1.0677	2.4506	3.71655	4.90573
			29.22	1.08213	2.44461	3.70483	4.90709
			29.24	1.08546	2.44594	3.72	4.91801
			29.26	1.08546	2.46924	3.72138	4.92688
			29.28	1.07603	2.45659	3.73448	4.90914
			29.3	1.08158	2.44993	3.73034	4.91392
			29.32	1.08435	2.44527	3.74414	4.92892
			29.34	1.08324	2.4486	3.74069	4.92892
			29.36	1.08768	2.45593	3.73724	4.93029
			29.38	1.08602	2.46059	3.73931	4.93574
			29.4	1.08213	2.46325	3.76414	4.92688
			29.42	1.08602	2.47656	3.77724	4.93165
			29.44	1.09267	2.48589	3.77172	4.94461
			29.46	1.08768	2.49121	3.77724	4.94734
			29.48	1.08324	2.47923	3.76345	4.96644
			29.5	1.10821	2.49387	3.80552	4.97531
			29.52	1.10433	2.4972	3.80552	4.99986
			29.54	1.10488	2.49987	3.81724	4.98281
			29.56	1.08935	2.51851	3.80621	5.0101
			29.58	1.11709	2.50719	3.83793	5.02851
			29.6	1.11321	2.52583	3.84621	5.06057
			29.62	1.10821	2.54913	3.86483	5.04625
			29.64	1.13319	2.5498	3.85586	5.07694
			29.66	1.1343	2.59241	3.86828	5.09741
			29.68	1.15316	2.58975	3.89862	5.109
			29.7	1.15039	2.6257	3.97034	5.11378
			29.72	1.17314	2.61505	3.99172	5.12947
			29.74	1.18868	2.65566	4.01172	5.16835
			29.76	1.19978	2.69427	4.07034	5.17858
			29.78	1.23862	2.75885	4.12897	5.21951
			29.8	1.24917	2.7988	4.21724	5.25703
			29.82	1.26804	2.8494	4.28966	5.30409
			29.84	1.29689	2.95459	4.34897	5.35116
			29.86	1.35128	2.9972	4.41034	5.4412
			29.88	1.39456	3.11971	4.46966	5.50123
			29.9	1.44062	3.21358	4.49655	5.58786
			29.92	1.50388	3.30879	4.54759	5.58581
			29.94	1.57103	3.4	4.48483	5.61787
			29.96	1.64761	3.35672	4.40897	5.66835
			29.98	1.73696	3.26285	4.33103	5.67244
			30	1.80022	3.15699	4.25586	5.66562
			30.02	1.84295	3.0265	4.17724	5.65334
			30.04	1.90122	2.8787	4.07793	5.59945
			30.06	1.91953	2.7522	4.00414	5.49577
			30.08	1.84517	2.6783	3.92828	5.47121
			30.1	1.81853	2.6257	3.86483	5.38799
			30.12	1.78357	2.56844	3.8331	5.32319
			30.14	1.7131	2.53582	3.82897	5.27067
			30.16	1.62653	2.51451	3.8269	5.18677
			30.18	1.52275	2.50652	3.80759	5.13151
			30.2	1.44617	2.51119	3.7869	5.1015
			30.22	1.35461	2.51318	3.7931	5.07694
			30.24	1.31909	2.50652	3.81034	5.05102
			30.26	1.27469	2.50386	3.81586	5.04011
			30.28	1.21809	2.49454	3.81586	5.02851
			30.3	1.20588	2.51052	3.79448	5.02988
			30.32	1.16593	2.49854	3.83241	5.03602
			30.34	1.16426	2.49787	3.8269	5.04625
			30.36	1.16093	2.50586	3.84138	5.05034
			30.38	1.15039	2.52184	3.83931	5.07353
			30.4	1.15372	2.51917	3.84276	5.06467
			30.42	1.15205	2.52517	3.87517	5.094
			30.44	1.1687	2.52783	3.86276	5.07285
			30.46	1.15982	2.55047	3.88621	5.0899
			30.48	1.1576	2.56644	3.89931	5.12128
			30.5	1.17037	2.55846	3.9	5.14925
			30.52	1.16981	2.57177	3.91379	5.13629
			30.54	1.18979	2.57843	3.95724	5.18199
			30.56	1.1737	2.58442	3.98	5.19291
			30.58	1.18479	2.63835	3.99793	5.20382
			30.6	1.22586	2.67097	4.02483	5.24134
			30.62	1.22586	2.67497	4.07448	5.27544
			30.64	1.23862	2.6996	4.15724	5.31569
			30.66	1.26804	2.73955	4.1869	5.34093
			30.68	1.303	2.75619	4.25172	5.40095
			30.7	1.31632	2.83209	4.31793	5.46439
			30.72	1.34462	2.89734	4.33172	5.52442
			30.74	1.4101	2.9526	4.42966	5.5899
			30.76	1.46837	3.00919	4.50276	5.63629
			30.78	1.52164	3.09907	4.48552	5.68404
			30.8	1.52331	3.18162	4.55241	5.72156
			30.82	1.63707	3.26218	4.55103	5.8
			30.84	1.71976	3.34075	4.52	5.75907
			30.86	1.78912	3.38935	4.47724	5.76385
			30.88	1.87625	3.37603	4.45448	5.74475
			30.9	1.96504	3.36671	4.35448	5.66698
			30.92	1.99612	3.33409	4.24069	5.66426
			30.94	1.99279	3.17896	4.16897	5.57763
			30.96	2	3.12636	4.10828	5.51487
			30.98	1.95172	3.02983	4.00966	5.43574
			31	1.90788	2.91531	3.96069	5.38254
			31.02	1.8768	2.81012	3.9131	5.32319
			31.04	1.82297	2.71891	3.84414	5.20996
			31.06	1.71254	2.60706	3.83034	5.15812
			31.08	1.6576	2.58575	3.79379	5.10014
			31.1	1.54329	2.54647	3.76828	5.06808
			31.12	1.44173	2.52583	3.74966	5.03738
			31.14	1.38013	2.51185	3.72759	5.006
			31.16	1.31243	2.49654	3.74138	4.98486
			31.18	1.24584	2.48855	3.73172	4.9678
			31.2	1.21698	2.47856	3.73655	4.95348
			31.22	1.20422	2.48322	3.71172	4.9412
			31.24	1.18479	2.48256	3.71103	4.94461
			31.26	1.14595	2.47257	3.70069	4.92074
			31.28	1.12153	2.46391	3.70069	4.9337
			31.3	1.14373	2.46991	3.70621	4.91528
			31.32	1.13762	2.45792	3.7	4.90982
			31.34	1.12153	2.47324	3.69793	4.90505
			31.36	1.12764	2.46458	3.69586	4.90709
			31.38	1.11487	2.45659	3.70414	4.89891
			31.4	1.08158	2.4526	3.69517	4.89686
			31.42	1.10155	2.4506	3.69931	4.90095
			31.44	1.08768	2.46325	3.69724	4.89959
			31.46	1.08602	2.44394	3.68897	4.90437
			31.48	1.09267	2.4466	3.69517	4.90505
			31.5	1.08602	2.4526	3.69103	4.89277
			31.52	1.08047	2.43728	3.68345	4.8955
			31.54	1.07547	2.44061	3.67517	4.90095
			31.56	1.08158	2.45126	3.69448	4.90164
			31.58	1.07991	2.44328	3.67862	4.90095
			31.6	1.07991	2.4466	3.67862	4.88186
			31.62	1.07325	2.43595	3.69517	4.88799
			31.64	1.07492	2.44927	3.67793	4.88254
			31.66	1.07103	2.43395	3.67931	4.87981
			31.68	1.07381	2.4506	3.68759	4.86889
			31.7	1.05993	2.45126	3.68621	4.87981
			31.72	1.06326	2.44328	3.68621	4.8955
			31.74	1.0727	2.43795	3.68897	4.89141
			31.76	1.07547	2.43129	3.67655	4.90027
			31.78	1.07547	2.43995	3.6731	4.87708
			31.8	1.0788	2.45193	3.67034	4.87026
			31.82	1.0727	2.43795	3.67724	4.86207
			31.84	1.06326	2.44261	3.68828	4.88117
			31.86	1.05438	2.42463	3.68345	4.87776
			31.88	1.05938	2.44527	3.68345	4.86753
			31.9	1.05216	2.45326	3.67793	4.87981
			31.92	1.06548	2.43662	3.67793	4.88049
			31.94	1.0616	2.43462	3.67862	4.86685
			31.96	1.0455	2.43595	3.67172	4.87231
			31.98	1.05327	2.43728	3.67517	4.88049
			32	1.04772	2.43862	3.6669	4.8839
			32.02	1.05438	2.43662	3.67862	4.88731
			32.04	1.06215	2.42996	3.67034	4.86958
			32.06	1.06437	2.4213	3.67103	4.88186
			32.08	1.05438	2.44594	3.66138	4.87094
			32.1	1.05272	2.44128	3.65517	4.86617
			32.12	1.0455	2.43529	3.67448	4.85593
			32.14	1.04883	2.4466	3.67724	4.87913
			32.16	1.05216	2.42863	3.66966	4.8648
			32.18	1.06493	2.43662	3.66414	4.87162
			32.2	1.05771	2.44927	3.65241	4.87026
			32.22	1.05383	2.44394	3.66207	4.88799
			32.24	1.05549	2.43928	3.67862	4.87981
			32.26	1.0444	2.44128	3.66966	4.87981
			32.28	1.0505	2.43795	3.65724	4.87981
			32.3	1.05383	2.43862	3.68828	4.88186
			32.32	1.05771	2.43395	3.66069	4.86617
			32.34	1.05438	2.44461	3.66414	4.87435
			32.36	1.04939	2.4253	3.66897	4.87367
			32.38	1.05716	2.43329	3.67379	4.87708
			32.4	1.04883	2.44128	3.68138	4.87708
			32.42	1.04939	2.43462	3.69034	4.8839
			32.44	1.05272	2.43462	3.66828	4.87299
			32.46	1.04883	2.43529	3.66897	4.88595
			32.48	1.05216	2.43529	3.67517	4.88731
			32.5	1.04495	2.43329	3.66828	4.87503
			32.52	1.04939	2.43063	3.64345	4.85321
			32.54	1.0455	2.43395	3.66	4.87572
			32.56	1.05438	2.43462	3.66276	4.87981
			32.58	1.05161	2.42796	3.6531	4.86889
			32.6	1.0444	2.43462	3.67034	4.87162
			32.62	1.0616	2.43129	3.67379	4.8955
			32.64	1.04883	2.42463	3.67172	4.87708
			32.66	1.04661	2.44328	3.67034	4.8648
			32.68	1.0455	2.43462	3.66759	4.86276
			32.7	1.05327	2.44527	3.68276	4.86821
			32.72	1.03663	2.43662	3.67241	4.87162
			32.74	1.04218	2.43595	3.67034	4.85866
			32.76	1.04883	2.44061	3.68	4.85525
			32.78	1.0444	2.42863	3.66	4.86889
			32.8	1.04772	2.43795	3.66828	4.86685
			32.82	1.05383	2.43462	3.64	4.85662
			32.84	1.04273	2.4273	3.6531	4.86548
			32.86	1.0444	2.4273	3.67655	4.84707
			32.88	1.03774	2.43395	3.65862	4.84775
			32.9	1.03996	2.43063	3.66552	4.85525
			32.92	1.04661	2.44061	3.66207	4.84434
			32.94	1.04883	2.42597	3.68414	4.84775
			32.96	1.04828	2.43462	3.66345	4.84707
			32.98	1.03663	2.42796	3.65379	4.85935
			33	1.05383	2.4253	3.66207	4.85593
			33.02	1.0444	2.42663	3.66276	4.86617
			33.04	1.04661	2.42597	3.67172	4.85798
			33.06	1.05549	2.42463	3.67241	4.86958
			33.08	1.04384	2.43063	3.66897	4.85525
			33.1	1.04218	2.43262	3.6669	4.84775
			33.12	1.0394	2.43262	3.67517	4.85525
			33.14	1.04051	2.44061	3.67172	4.83956
			33.16	1.0444	2.42397	3.65655	4.85662
			33.18	1.04495	2.43262	3.66138	4.85184
			33.2	1.04883	2.43662	3.65724	4.85593
			33.22	1.04495	2.42996	3.65517	4.85798
			33.24	1.04495	2.4273	3.66828	4.85457
			33.26	1.04828	2.44194	3.66414	4.86071
			33.28	1.03996	2.43862	3.66828	4.86207
			33.3	1.04162	2.43795	3.66414	4.85321
			33.32	1.03996	2.4253	3.65862	4.85866
			33.34	1.04051	2.44061	3.65379	4.85866
			33.36	1.03163	2.43129	3.65103	4.84911
			33.38	1.04772	2.43063	3.66483	4.85116
			33.4	1.04384	2.43129	3.66276	4.8457
			33.42	1.0505	2.42929	3.6731	4.85866
			33.44	1.04717	2.43728	3.67241	4.85116
			33.46	1.04939	2.43595	3.6731	4.8573
			33.48	1.04051	2.43529	3.66138	4.85321
			33.5	1.04883	2.4273	3.66414	4.84502
			33.52	1.03774	2.43928	3.66483	4.86412
			33.54	1.04051	2.43196	3.65586	4.86412
			33.56	1.04329	2.42996	3.65724	4.85048
			33.58	1.04273	2.42796	3.65517	4.86276
			33.6	1.04329	2.42597	3.64138	4.86617
			33.62	1.03996	2.4273	3.65724	4.85321
			33.64	1.04883	2.43462	3.66414	4.84502
			33.66	1.05494	2.43196	3.66069	4.85866
			33.68	1.03996	2.42996	3.6531	4.85525
			33.7	1.04994	2.42796	3.65586	4.84366
			33.72	1.04883	2.43129	3.66552	4.85389
			33.74	1.04772	2.44128	3.65862	4.86207
			33.76	1.04107	2.43529	3.66414	4.87299
			33.78	1.04384	2.43595	3.66138	4.85798
			33.8	1.03219	2.44727	3.66552	4.85662
			33.82	1.04828	2.43262	3.67655	4.8573
			33.84	1.04329	2.43595	3.65655	4.87094
			33.86	1.04828	2.44194	3.65655	4.86207
			33.88	1.04384	2.43395	3.65724	4.86139
			33.9	1.03663	2.42796	3.65379	4.87026
			33.92	1.03219	2.42996	3.66414	4.8573
			33.94	1.04107	2.43529	3.65724	4.84297
			33.96	1.04051	2.43196	3.65655	4.85866
			33.98	1.03774	2.4233	3.65034	4.85662
			34	1.02997	2.43329	3.66759	4.85866
			34.02	1.04218	2.43928	3.66897	4.87231
			34.04	1.04717	2.42863	3.67655	4.87231
			34.06	1.04495	2.43262	3.65172	4.87162
			34.08	1.03385	2.44527	3.66552	4.85525
			34.1	1.04273	2.42796	3.66276	4.86276
			34.12	1.03274	2.43329	3.66207	4.86139
			34.14	1.03774	2.42863	3.66828	4.86276
			34.16	1.03663	2.43995	3.65931	4.85252
			34.18	1.04495	2.43329	3.66897	4.86276
			34.2	1.05161	2.43262	3.67517	4.86207
			34.22	1.03163	2.42996	3.67172	4.86548
			34.24	1.04162	2.43595	3.68276	4.86685
			34.26	1.04772	2.43262	3.66483	4.87572
			34.28	1.04329	2.43662	3.66276	4.86753
			34.3	1.03052	2.44128	3.66414	4.87367
			34.32	1.03996	2.44194	3.67793	4.89413
			34.34	1.05216	2.43063	3.66966	4.88049
			34.36	1.03718	2.43063	3.67793	4.87094
			34.38	1.03996	2.44927	3.68	4.8955
			34.4	1.05882	2.44594	3.68483	4.89141
			34.42	1.05605	2.44727	3.67724	4.8839
			34.44	1.05105	2.44594	3.68483	4.89004
			34.46	1.05438	2.4526	3.70207	4.88731
			34.48	1.05383	2.45193	3.68828	4.88868
			34.5	1.05161	2.46059	3.69931	4.8955
			34.52	1.06326	2.46724	3.71655	4.90368
			34.54	1.06548	2.47723	3.71862	4.90573
			34.56	1.06881	2.46724	3.74897	4.91528
			34.58	1.07436	2.49787	3.7531	4.92005
			34.6	1.08102	2.50586	3.77379	4.92824
			34.62	1.08602	2.5265	3.79034	4.9487
			34.64	1.0788	2.54115	3.78345	4.96576
			34.66	1.0899	2.56977	3.79103	4.95348
			34.68	1.101	2.57111	3.79103	4.97804
			34.7	1.11099	2.58109	3.77448	4.98963
			34.72	1.12431	2.56644	3.78138	4.98076
			34.74	1.13762	2.54581	3.74552	4.9794
			34.76	1.16038	2.53382	3.72759	4.97258
			34.78	1.16093	2.51984	3.71586	4.98827
			34.8	1.16149	2.52051	3.70897	4.96098
			34.82	1.17814	2.49521	3.73586	4.97121
			34.84	1.17536	2.47856	3.71586	4.94598
			34.86	1.17647	2.46325	3.68483	4.93711
			34.88	1.15261	2.4486	3.68	4.9146
			34.9	1.13707	2.44527	3.67517	4.90641
			34.92	1.12542	2.44328	3.66552	4.89959
			34.94	1.09545	2.43995	3.65724	4.89959
			34.96	1.09267	2.44061	3.66138	4.89072
			34.98	1.08324	2.42463	3.66552	4.88731
			35	1.07603	2.42597	3.66483	4.87503
			35.02	1.07436	2.43196	3.67517	4.87367
			35.04	1.07547	2.43795	3.66621	4.86753
			35.06	1.0677	2.43063	3.65517	4.8764
			35.08	1.05771	2.42597	3.64276	4.87708
			35.1	1.04717	2.42663	3.66207	4.85866
			35.12	1.0505	2.43196	3.6531	4.85457
			35.14	1.04994	2.42064	3.65724	4.86139
			35.16	1.04606	2.4253	3.64414	4.85662
			35.18	1.05327	2.42264	3.66483	4.85389
			35.2	1.05827	2.42863	3.64621	4.86958
			35.22	1.03996	2.43662	3.6531	4.86344
			35.24	1.04384	2.42197	3.63655	4.85457
			35.26	1.0444	2.43262	3.64552	4.86685
			35.28	1.0505	2.44128	3.65586	4.85184
			35.3	1.04717	2.4273	3.66069	4.84911
			35.32	1.03441	2.43728	3.65103	4.85321
			35.34	1.04661	2.43395	3.65379	4.84366
			35.36	1.0455	2.43196	3.65172	4.84638
			35.38	1.0444	2.43529	3.64483	4.83888
			35.4	1.03718	2.43995	3.64897	4.86003
			35.42	1.03996	2.43196	3.64207	4.84502
			35.44	1.03663	2.42796	3.64	4.85116
			35.46	1.04051	2.43329	3.64276	4.85662
			35.48	1.03219	2.42996	3.6531	4.86003
			35.5	1.04384	2.42197	3.65448	4.85593
			35.52	1.04717	2.42397	3.65586	4.85321
			35.54	1.03607	2.43196	3.66414	4.85048
			35.56	1.0394	2.43329	3.65241	4.84093
			35.58	1.04717	2.43462	3.64345	4.8457
			35.6	1.04162	2.4273	3.65241	4.87026
			35.62	1.03663	2.43329	3.64828	4.85525
			35.64	1.04273	2.4253	3.65379	4.83956
			35.66	1.03663	2.43728	3.65103	4.85935
			35.68	1.03774	2.42397	3.64414	4.84502
			35.7	1.03774	2.42264	3.64138	4.84093
			35.72	1.03385	2.43529	3.64966	4.86344
			35.74	1.03829	2.4273	3.66	4.85525
			35.76	1.04495	2.42397	3.63586	4.85662
			35.78	1.0283	2.42796	3.63517	4.85593
			35.8	1.05216	2.41798	3.65103	4.85048
			35.82	1.02719	2.43529	3.65862	4.86548
			35.84	1.03774	2.42863	3.65517	4.84366
			35.86	1.04051	2.4213	3.65448	4.8573
			35.88	1.0455	2.42996	3.64483	4.83888
			35.9	1.04218	2.42863	3.64483	4.84707
			35.92	1.03441	2.42597	3.64966	4.86207
			35.94	1.03108	2.4213	3.64552	4.85593
			35.96	1.04051	2.43063	3.64345	4.84502
			35.98	1.0333	2.43262	3.66207	4.84911
			36	1.04717	2.4213	3.65517	4.85252
			36.02	1.03552	2.43462	3.65379	4.8382
			36.04	1.0333	2.4253	3.6531	4.85116
			36.06	1.02941	2.42863	3.65103	4.85184
			36.08	1.04051	2.43662	3.64897	4.84025
			36.1	1.02608	2.42463	3.6469	4.84843
			36.12	1.04107	2.41398	3.64345	4.85662
			36.14	1.03607	2.41931	3.64345	4.84911
			36.16	1.03496	2.42197	3.64621	4.85116
			36.18	1.04606	2.42463	3.64897	4.85525
			36.2	1.04329	2.41997	3.6469	4.84638
			36.22	1.03496	2.42463	3.65241	4.84775
			36.24	1.02553	2.43063	3.65034	4.83615
			36.26	1.03718	2.43129	3.63103	4.84297
			36.28	1.0333	2.42796	3.6469	4.86344
			36.3	1.02997	2.4233	3.64552	4.85321
			36.32	1.03996	2.43196	3.65103	4.85457
			36.34	1.03163	2.41931	3.64759	4.84229
			36.36	1.03718	2.42264	3.65517	4.85457
			36.38	1.02886	2.43063	3.63793	4.84366
			36.4	1.0455	2.43262	3.65379	4.84025
			36.42	1.0394	2.44061	3.65793	4.8573
			36.44	1.03385	2.43595	3.64966	4.84366
			36.46	1.04051	2.43063	3.64828	4.8457
			36.48	1.03996	2.42663	3.64897	4.84229
			36.5	1.03108	2.4253	3.65172	4.8307
			36.52	1.03607	2.42397	3.6531	4.83683
			36.54	1.04883	2.41465	3.64345	4.85321
			36.56	1.02331	2.42663	3.65034	4.84161
			36.58	1.03385	2.42463	3.65586	4.84297
			36.6	1.04384	2.4233	3.65655	4.8498
			36.62	1.04218	2.41997	3.64276	4.8382
			36.64	1.04772	2.42863	3.65655	4.86003
			36.66	1.03718	2.41798	3.64621	4.8457
			36.68	1.03385	2.41931	3.64414	4.84843
			36.7	1.03552	2.42197	3.64897	4.84775
			36.72	1.03385	2.4233	3.64414	4.8498
			36.74	1.04051	2.42397	3.66207	4.83888
			36.76	1.0333	2.42929	3.64207	4.84434
			36.78	1.04329	2.42463	3.64	4.84093
			36.8	1.0283	2.42597	3.64	4.84366
			36.82	1.03718	2.4273	3.63172	4.83547
			36.84	1.0333	2.4273	3.64414	4.84366
			36.86	1.03774	2.43063	3.63379	4.83683
			36.88	1.03496	2.4213	3.64207	4.8498
			36.9	1.03441	2.42597	3.64759	4.85457
			36.92	1.02997	2.4233	3.63793	4.81978
			36.94	1.03996	2.43063	3.6331	4.84775
			36.96	1.03996	2.41997	3.66069	4.84638
			36.98	1.03607	2.40932	3.64897	4.84775
			37	1.03441	2.42863	3.65172	4.84911
			37.02	1.03774	2.4253	3.64207	4.8498
			37.04	1.03163	2.43063	3.64621	4.83956
			37.06	1.03274	2.42463	3.6331	4.83001
			37.08	1.02553	2.43462	3.64552	4.84093
			37.1	1.02941	2.42397	3.64828	4.85048
			37.12	1.0333	2.4233	3.65517	4.84366
			37.14	1.04606	2.43063	3.64345	4.83956
			37.16	1.03163	2.4213	3.64414	4.83274
			37.18	1.03385	2.43262	3.65655	4.84502
			37.2	1.03496	2.43928	3.63724	4.86276
			37.22	1.0455	2.43129	3.64207	4.85184
			37.24	1.03163	2.43196	3.65655	4.84843
			37.26	1.0333	2.41465	3.64759	4.86003
			37.28	1.02553	2.41798	3.64069	4.84297
			37.3	1.03441	2.42863	3.66345	4.84502
			37.32	1.03441	2.42463	3.64828	4.84161
			37.34	1.02775	2.43129	3.63655	4.84502
			37.36	1.03108	2.41931	3.64	4.84843
			37.38	1.03829	2.42463	3.64276	4.84911
			37.4	1.0333	2.41931	3.63931	4.83888
			37.42	1.0455	2.42796	3.64207	4.85525
			37.44	1.02719	2.41864	3.64207	4.85116
			37.46	1.0333	2.43129	3.6331	4.84707
			37.48	1.04661	2.4213	3.62897	4.85935
			37.5	1.03052	2.4253	3.62897	4.8498
			37.52	1.03163	2.42597	3.64207	4.83274
			37.54	1.03607	2.42264	3.65172	4.83956
			37.56	1.04329	2.4233	3.64276	4.84229
			37.58	1.03774	2.43262	3.6469	4.83752
			37.6	1.03996	2.42197	3.63793	4.84093
			37.62	1.03607	2.4273	3.64069	4.84911
			37.64	1.0333	2.42996	3.64966	4.83752
			37.66	1.0283	2.42397	3.64759	4.85252
			37.68	1.0283	2.42197	3.64552	4.85184
			37.7	1.03496	2.42264	3.63724	4.82865
			37.72	1.03996	2.42264	3.63172	4.8382
			37.74	1.03219	2.42663	3.6331	4.85593
			37.76	1.03829	2.4273	3.63724	4.8457
			37.78	1.0222	2.42463	3.64345	4.8382
			37.8	1.03274	2.42197	3.64966	4.83752
			37.82	1.03718	2.4233	3.63586	4.84843
			37.84	1.0394	2.42663	3.64414	4.8457
			37.86	1.02886	2.42463	3.64138	4.84843
			37.88	1.03163	2.42663	3.6469	4.84502
			37.9	1.03108	2.41997	3.62966	4.84297
			37.92	1.03163	2.42863	3.64345	4.84229
			37.94	1.03718	2.43529	3.64276	4.83683
			37.96	1.02941	2.4213	3.64276	4.84911
			37.98	1.03274	2.42397	3.64552	4.84502
			38	1.03441	2.42397	3.64138	4.84229
			38.02	1.03885	2.41864	3.63517	4.84502
			38.04	1.03274	2.41864	3.64414	4.84093
			38.06	1.03552	2.41997	3.62897	4.85116
			38.08	1.03108	2.41798	3.63172	4.84911
			38.1	1.02719	2.42863	3.63724	4.85457
			38.12	1.0283	2.42264	3.64828	4.83479
			38.14	1.04051	2.41664	3.64759	4.84297
			38.16	1.03274	2.41997	3.64552	4.83342
			38.18	1.03052	2.42863	3.63241	4.84434
			38.2	1.02775	2.41864	3.6269	4.84161
			38.22	1.02608	2.43196	3.63931	4.84025
			38.24	1.03774	2.42197	3.6469	4.85389
			38.26	1.03996	2.42463	3.64138	4.84638
			38.28	1.03496	2.42929	3.64207	4.8457
			38.3	1.03219	2.42929	3.65172	4.85389
			38.32	1.03052	2.42463	3.64621	4.83547
			38.34	1.03163	2.41931	3.64207	4.84229
			38.36	1.03496	2.4273	3.66	4.84025
			38.38	1.03108	2.42597	3.64552	4.8457
			38.4	1.03663	2.4233	3.64414	4.85048
			38.42	1.04107	2.42463	3.64759	4.8498
			38.44	1.04107	2.44328	3.63241	4.83888
			38.46	1.04162	2.43262	3.63448	4.84434
			38.48	1.04495	2.42397	3.63724	4.84434
			38.5	1.04273	2.43728	3.64897	4.86139
			38.52	1.04051	2.43462	3.64966	4.85321
			38.54	1.02997	2.42597	3.64069	4.84775
			38.56	1.03163	2.43129	3.64828	4.84161
			38.58	1.03441	2.42863	3.63517	4.84911
			38.6	1.03663	2.43862	3.64345	4.84707
			38.62	1.04051	2.43262	3.65517	4.85457
			38.64	1.03718	2.41931	3.64276	4.86071
			38.66	1.02497	2.43529	3.64207	4.85389
			38.68	1.03496	2.43196	3.6331	4.8573
			38.7	1.02386	2.43129	3.63655	4.84434
			38.72	1.03607	2.44727	3.64345	4.84366
			38.74	1.03607	2.41931	3.64621	4.84707
			38.76	1.03885	2.41664	3.63931	4.8498
			38.78	1.04051	2.43196	3.64414	4.84434
			38.8	1.02997	2.42929	3.64966	4.84775
			38.82	1.03996	2.43395	3.64552	4.84775
			38.84	1.04218	2.41931	3.64345	4.84911
			38.86	1.03441	2.42929	3.63448	4.84297
			38.88	1.02941	2.43129	3.63793	4.83206
			38.9	1.02775	2.42597	3.64345	4.83411
			38.92	1.03996	2.4253	3.63655	4.85935
			38.94	1.03496	2.43063	3.63241	4.85525
			38.96	1.03441	2.43063	3.65172	4.85935
			38.98	1.03052	2.42064	3.65103	4.84297
			39	1.03496	2.42796	3.64138	4.8573
			39.02	1.03385	2.42264	3.65724	4.8648
			39.04	1.03274	2.4213	3.64345	4.84775
			39.06	1.03219	2.43262	3.64966	4.85525
			39.08	1.03552	2.42264	3.65517	4.8573
			39.1	1.02775	2.4273	3.64897	4.86071
			39.12	1.03552	2.42264	3.65586	4.86617
			39.14	1.04606	2.43928	3.66	4.86617
			39.16	1.03829	2.43595	3.66552	4.85457
			39.18	1.03441	2.43862	3.66759	4.86889
			39.2	1.03108	2.43862	3.65931	4.86685
			39.22	1.03885	2.43329	3.65034	4.86617
			39.24	1.0394	2.44128	3.65793	4.87367
			39.26	1.0455	2.43395	3.65931	4.86958
			39.28	1.03996	2.42996	3.65862	4.87981
			39.3	1.04772	2.44461	3.6669	4.8764
			39.32	1.03496	2.44061	3.66276	4.87708
			39.34	1.04717	2.43862	3.67103	4.89072
			39.36	1.04329	2.44794	3.67655	4.88458
			39.38	1.05438	2.44328	3.67724	4.903
			39.4	1.05327	2.4506	3.68483	4.89482
			39.42	1.05716	2.45792	3.67724	4.90982
			39.44	1.05882	2.45726	3.6931	4.903
			39.46	1.04828	2.46192	3.7131	4.92483
			39.48	1.06715	2.46791	3.71655	4.93097
			39.5	1.06271	2.4739	3.72345	4.92278
			39.52	1.06881	2.48855	3.7469	4.93233
			39.54	1.06104	2.48855	3.74207	4.93029
			39.56	1.06659	2.47856	3.75241	4.94461
			39.58	1.09656	2.50186	3.76483	4.96985
			39.6	1.09878	2.5285	3.77586	4.96849
			39.62	1.1071	2.53449	3.77724	4.96712
			39.64	1.09989	2.54248	3.76828	4.98213
			39.66	1.11043	2.54714	3.74897	4.99577
			39.68	1.13762	2.55246	3.76414	4.94256
			39.7	1.14262	2.55313	3.73793	4.96439
			39.72	1.14373	2.53049	3.7331	4.95962
			39.74	1.14484	2.54647	3.74897	4.95553
			39.76	1.15982	2.52983	3.72345	4.95553
			39.78	1.16371	2.51252	3.71448	4.9528
			39.8	1.16648	2.50453	3.69379	4.9337
			39.82	1.14983	2.4739	3.68207	4.93779
			39.84	1.1404	2.47324	3.68414	4.91937
			39.86	1.14206	2.48655	3.68138	4.93302
			39.88	1.14872	2.4486	3.67586	4.91323
			39.9	1.11043	2.44927	3.66621	4.88663
			39.92	1.11154	2.44993	3.65586	4.88663
			39.94	1.10599	2.44194	3.66276	4.87981
			39.96	1.09101	2.42796	3.64966	4.87299
			39.98	1.09267	2.43662	3.66069	4.85593
			40	1.05716	2.43529	3.65655	4.86685
			40.02	1.0788	2.44527	3.64966	4.85866
			40.04	1.05938	2.44194	3.65724	4.86207
			40.06	1.05827	2.43728	3.6531	4.8648
			40.08	1.04939	2.43262	3.64069	4.86685
			40.1	1.05161	2.43329	3.64552	4.85662
			40.12	1.04883	2.42796	3.64414	4.84843
			40.14	1.05882	2.42863	3.64414	4.85457
			40.16	1.04772	2.43063	3.63655	4.85662
			40.18	1.04107	2.42996	3.65034	4.84911
			40.2	1.04883	2.4213	3.64621	4.85593
			40.22	1.04828	2.43395	3.64759	4.8498
			40.24	1.0505	2.4273	3.65517	4.85866
			40.26	1.03718	2.42796	3.63793	4.84434
			40.28	1.05105	2.42397	3.64897	4.8457
			40.3	1.04883	2.41997	3.64	4.83956
			40.32	1.05494	2.43262	3.6469	4.84025
			40.34	1.03996	2.43728	3.64138	4.83479
			40.36	1.0444	2.43995	3.64828	4.84434
			40.38	1.04051	2.4273	3.6469	4.86617
			40.4	1.04273	2.42996	3.64759	4.86003
			40.42	1.04051	2.4273	3.62966	4.84707
			40.44	1.03496	2.4233	3.6269	4.85389
			40.46	1.04273	2.42996	3.63103	4.83206
			40.48	1.03829	2.43595	3.6531	4.85525
			40.5	1.04495	2.41664	3.65379	4.85184
			40.52	1.03496	2.42397	3.65034	4.83888
			40.54	1.03219	2.41798	3.63172	4.8573
			40.56	1.03552	2.42397	3.64621	4.85866
			40.58	1.02664	2.43063	3.64897	4.86548
			40.6	1.0394	2.4253	3.65241	4.86071
			40.62	1.03885	2.41931	3.64621	4.85252
			40.64	1.03552	2.42397	3.63724	4.84911
			40.66	1.0505	2.42463	3.64207	4.85662
			40.68	1.03219	2.4273	3.64897	4.84093
			40.7	1.04051	2.42264	3.65793	4.84843
			40.72	1.04162	2.43529	3.64966	4.84161
			40.74	1.03774	2.42663	3.64828	4.85389
			40.76	1.02997	2.42929	3.64	4.83956
			40.78	1.0283	2.42597	3.63172	4.84911
			40.8	1.03996	2.43862	3.64345	4.85525
			40.82	1.04162	2.42463	3.6531	4.85048
			40.84	1.03996	2.42796	3.63724	4.84025
			40.86	1.03663	2.43995	3.64138	4.8457
			40.88	1.03052	2.42663	3.64276	4.84229
			40.9	1.03552	2.42863	3.62966	4.84911
			40.92	1.03274	2.4273	3.65586	4.85525
			40.94	1.0333	2.42597	3.65103	4.85866
			40.96	1.03219	2.42863	3.66276	4.84025
			40.98	1.02664	2.41931	3.65724	4.85252
			41	1.04218	2.41598	3.64828	4.84093
			41.02	1.03385	2.4213	3.65241	4.8457
			41.04	1.03996	2.4273	3.64621	4.83138
			41.06	1.03441	2.42996	3.64828	4.84297
			41.08	1.03052	2.42996	3.64414	4.84093
			41.1	1.04273	2.43862	3.63931	4.84297
			41.12	1.03441	2.43196	3.64069	4.83888
			41.14	1.03219	2.42929	3.64069	4.84093
			41.16	1.03163	2.42264	3.65103	4.84434
			41.18	1.04329	2.41332	3.6531	4.85525
			41.2	1.03385	2.43329	3.64966	4.84297
			41.22	1.03829	2.43329	3.63517	4.84025
			41.24	1.03607	2.4273	3.63379	4.85662
			41.26	1.03496	2.43395	3.63793	4.84775
			41.28	1.04606	2.42929	3.63655	4.86139
			41.3	1.0394	2.42597	3.64138	4.8457
			41.32	1.0455	2.43262	3.64483	4.85866
			41.34	1.04772	2.42663	3.63724	4.84502
			41.36	1.03163	2.41598	3.64069	4.84502
			41.38	1.04107	2.43395	3.64897	4.84638
			41.4	1.03385	2.43928	3.6269	4.85321
			41.42	1.02497	2.42663	3.64276	4.85389
			41.44	1.04051	2.42663	3.64483	4.83888
			41.46	1.03663	2.43262	3.64552	4.84707
			41.48	1.03607	2.4273	3.65103	4.85048
			41.5	1.03385	2.43862	3.64138	4.85457
			41.52	1.03774	2.43395	3.64	4.85252
			41.54	1.03829	2.42929	3.64897	4.84638
			41.56	1.04717	2.4273	3.64	4.84843
			41.58	1.03219	2.42463	3.6331	4.8573
			41.6	1.03996	2.43196	3.63448	4.84707
			41.62	1.02941	2.41332	3.65448	4.84161
			41.64	1.03718	2.41864	3.64276	4.85457
			41.66	1.04273	2.43662	3.64345	4.84843
			41.68	1.04495	2.43395	3.65034	4.84297
			41.7	1.0394	2.42863	3.64621	4.83411
			41.72	1.0283	2.42463	3.65241	4.8498
			41.74	1.03663	2.41931	3.64276	4.8457
			41.76	1.03219	2.42463	3.64207	4.84297
			41.78	1.04162	2.43662	3.63931	4.84707
			41.8	1.03441	2.43196	3.64069	4.84843
			41.82	1.03718	2.4273	3.64345	4.87572
			41.84	1.0333	2.43995	3.64897	4.86071
			41.86	1.04883	2.4253	3.63517	4.84297
			41.88	1.04218	2.4253	3.64276	4.85048
			41.9	1.03163	2.42929	3.64759	4.85662
			41.92	1.04051	2.43129	3.65586	4.85321
			41.94	1.04107	2.43329	3.65793	4.84093
			41.96	1.0394	2.43862	3.64207	4.85525
			41.98	1.03718	2.43728	3.6469	4.85116
			42	1.03885	2.44328	3.64	4.84911
			42.02	1.03441	2.43129	3.64414	4.85252
			42.04	1.0455	2.43662	3.64	4.83752
			42.06	1.04384	2.43129	3.64897	4.86617
			42.08	1.0455	2.42929	3.65241	4.86344
			42.1	1.03829	2.42264	3.6531	4.84911
			42.12	1.03885	2.4233	3.65448	4.84638
			42.14	1.04329	2.42929	3.65103	4.86344
			42.16	1.04162	2.43462	3.65172	4.86276
			42.18	1.04495	2.44061	3.66	4.85184
			42.2	1.04661	2.43595	3.65655	4.85321
			42.22	1.0444	2.43129	3.65724	4.85593
			42.24	1.03996	2.42597	3.65517	4.8648
			42.26	1.04107	2.4273	3.64966	4.86003
			42.28	1.0394	2.42463	3.64828	4.86071
			42.3	1.04329	2.42796	3.65862	4.84638
			42.32	1.04717	2.43862	3.65724	4.85798
			42.34	1.04772	2.43728	3.63862	4.86821
			42.36	1.0394	2.44061	3.65862	4.87367
			42.38	1.03996	2.43595	3.65655	4.85525
			42.4	1.04218	2.42996	3.66897	4.84775
			42.42	1.03607	2.43995	3.66	4.86003
			42.44	1.04273	2.44194	3.63931	4.86071
			42.46	1.04606	2.44128	3.65448	4.87162
			42.48	1.06049	2.44394	3.65724	4.86685
			42.5	1.04162	2.4486	3.6531	4.86958
			42.52	1.0505	2.44794	3.66276	4.86685
			42.54	1.05549	2.44128	3.66	4.87162
			42.56	1.04772	2.44194	3.65448	4.8648
			42.58	1.06215	2.43795	3.65793	4.86753
			42.6	1.05827	2.43662	3.66138	4.87572
			42.62	1.04939	2.43595	3.65517	4.87026
			42.64	1.05272	2.44727	3.67034	4.88254
			42.66	1.04495	2.45326	3.65379	4.86207
			42.68	1.05105	2.44194	3.66966	4.87162
			42.7	1.05771	2.45459	3.66621	4.87708
			42.72	1.06937	2.4486	3.65655	4.86753
			42.74	1.04828	2.44261	3.66345	4.87299
			42.76	1.04883	2.43728	3.66966	4.89277
			42.78	1.05327	2.46059	3.68621	4.88458
			42.8	1.04994	2.44727	3.67586	4.88049
			42.82	1.05827	2.45193	3.69517	4.88595
			42.84	1.06049	2.4526	3.67034	4.89754
			42.86	1.05827	2.44727	3.65586	4.89482
			42.88	1.0616	2.4466	3.68621	4.89482
			42.9	1.06715	2.45593	3.69931	4.90778
			42.92	1.06437	2.46125	3.70414	4.91869
			42.94	1.06992	2.46192	3.71034	4.91937
			42.96	1.06271	2.44993	3.69724	4.9296
			42.98	1.06881	2.45992	3.71103	4.95143
			43	1.07159	2.48123	3.72966	4.95075
			43.02	1.0788	2.46525	3.74	4.97667
			43.04	1.07603	2.46658	3.74552	4.96985
			43.06	1.07547	2.49521	3.75172	4.98281
			43.08	1.08713	2.48921	3.76345	5.01487
			43.1	1.08435	2.48655	3.78828	5.006
			43.12	1.09046	2.50519	3.80759	5.04488
			43.14	1.09656	2.50386	3.83103	5.08172
			43.16	1.11598	2.53049	3.8331	5.08786
			43.18	1.12708	2.53515	3.84759	5.07763
			43.2	1.14983	2.55246	3.88069	5.13151
			43.22	1.15205	2.57177	3.88897	5.15812
			43.24	1.17037	2.57643	3.91172	5.19563
			43.26	1.17647	2.60905	3.95103	5.23997
			43.28	1.18091	2.653	3.99586	5.23247
			43.3	1.20255	2.68562	4.03862	5.29591
			43.32	1.21199	2.71025	4.12276	5.34366
			43.34	1.23973	2.75486	4.17034	5.38458
			43.36	1.2758	2.82943	4.24276	5.45553
			43.38	1.29856	2.89667	4.29793	5.52647
			43.4	1.32242	2.98455	4.3669	5.57353
			43.42	1.38124	3.05379	4.44552	5.60286
			43.44	1.39678	3.14301	4.49793	5.63834
			43.46	1.4778	3.27683	4.55103	5.72224
			43.48	1.56271	3.30346	4.6	5.72019
			43.5	1.61654	3.34474	4.51862	5.78704
			43.52	1.68701	3.38003	4.50966	5.76658
			43.54	1.78801	3.38336	4.43862	5.74475
			43.56	1.84795	3.34008	4.39862	5.75975
			43.58	1.81687	3.26751	4.30276	5.72701
			43.6	1.91065	3.15766	4.23448	5.67244
			43.62	1.96226	3.08242	4.1931	5.62333
			43.64	1.94784	3.00253	4.09034	5.53261
			43.66	1.92508	2.90533	4.03241	5.42824
			43.68	1.85294	2.83076	3.94828	5.35457
			43.7	1.8202	2.73289	3.88828	5.27544
			43.72	1.79467	2.66631	3.84828	5.2543
			43.74	1.6576	2.62437	3.82069	5.17176
			43.76	1.57159	2.58109	3.77517	5.13902
			43.78	1.49445	2.52783	3.74345	5.10832
			43.8	1.45339	2.50519	3.7331	5.02101
			43.82	1.35738	2.51784	3.70828	5.00805
			43.84	1.31521	2.48988	3.72276	4.98895
			43.86	1.27858	2.47057	3.69172	4.96508
			43.88	1.21532	2.47124	3.69241	4.93711
			43.9	1.19367	2.4719	3.69655	4.92756
			43.92	1.16093	2.46591	3.67172	4.9105
			43.94	1.13152	2.45193	3.6669	4.90641
			43.96	1.11931	2.44727	3.67586	4.89686
			43.98	1.11654	2.45593	3.67862	4.90232
			44	1.1071	2.44993	3.65586	4.90641
			44.02	1.10766	2.45526	3.67724	4.8955
			44.04	1.10211	2.44527	3.67793	4.89618
			44.06	1.08491	2.45593	3.66207	4.88322
			44.08	1.07991	2.4486	3.65172	4.8839
			44.1	1.08935	2.44993	3.64345	4.88186
			44.12	1.07214	2.45792	3.6469	4.86685
			44.14	1.06881	2.44527	3.66414	4.87367
			44.16	1.07436	2.44194	3.65586	4.86617
			44.18	1.06493	2.44061	3.66759	4.86071
			44.2	1.06271	2.43928	3.65448	4.87231
			44.22	1.06548	2.42996	3.64828	4.86958
			44.24	1.06215	2.44261	3.66207	4.87162
			44.26	1.06104	2.44461	3.65172	4.87162
			44.28	1.06215	2.44993	3.65241	4.87981
			44.3	1.05938	2.43595	3.65586	4.87572
			44.32	1.06271	2.44328	3.65586	4.85798
			44.34	1.06604	2.43063	3.66138	4.86889
			44.36	1.05272	2.44261	3.65862	4.8648
			44.38	1.05494	2.44727	3.66	4.86548
			44.4	1.0566	2.43662	3.65172	4.85798
			44.42	1.05827	2.44594	3.64897	4.86821
			44.44	1.05549	2.44061	3.65517	4.86548
			44.46	1.05494	2.44394	3.64828	4.86276
			44.48	1.04994	2.43329	3.64207	4.86139
			44.5	1.04994	2.43262	3.65931	4.86276
			44.52	1.04606	2.42863	3.65586	4.87231
			44.54	1.05216	2.43462	3.65034	4.86548
			44.56	1.0455	2.42597	3.65655	4.84434
			44.58	1.04772	2.43395	3.66069	4.85798
			44.6	1.04939	2.44061	3.65103	4.84638
			44.62	1.04883	2.43129	3.63724	4.87503
			44.64	1.05605	2.43329	3.64276	4.85662
			44.66	1.05105	2.42463	3.65655	4.8573
			44.68	1.05494	2.43063	3.6531	4.86207
			44.7	1.04717	2.43395	3.65862	4.86003
			44.72	1.05494	2.43928	3.65103	4.86276
			44.74	1.03885	2.43928	3.64828	4.86003
			44.76	1.0455	2.44927	3.65034	4.85798
			44.78	1.04828	2.43928	3.65241	4.85525
			44.8	1.0455	2.43795	3.65379	4.85457
			44.82	1.04661	2.43462	3.63862	4.85321
			44.84	1.04107	2.42796	3.64828	4.86276
			44.86	1.04939	2.44194	3.64	4.85184
			44.88	1.04273	2.43196	3.64483	4.85525
			44.9	1.04772	2.42796	3.65103	4.85389
			44.92	1.03496	2.43595	3.64966	4.85321
			44.94	1.04661	2.4273	3.65034	4.84502
			44.96	1.05327	2.43063	3.65517	4.85321
			44.98	1.04606	2.44461	3.65517	4.85321
			45	1.03607	2.43329	3.64345	4.85184
			45.02	1.0455	2.43662	3.63931	4.85116
			45.04	1.06104	2.42197	3.64069	4.84843
			45.06	1.04939	2.44194	3.6469	4.83479
			45.08	1.0444	2.43329	3.64345	4.85048
			45.1	1.0444	2.43728	3.64276	4.85662
			45.12	1.03829	2.43662	3.65517	4.85866
			45.14	1.04107	2.43462	3.65655	4.86821
			45.16	1.0455	2.42796	3.65655	4.8498
			45.18	1.03663	2.43662	3.65103	4.85116
			45.2	1.04273	2.42863	3.64966	4.84434
			45.22	1.04329	2.43395	3.64759	4.85798
			45.24	1.04107	2.43395	3.64414	4.85184
			45.26	1.05161	2.42796	3.64966	4.86753
			45.28	1.04329	2.42929	3.65172	4.86071
			45.3	1.04107	2.43862	3.64	4.85525
			45.32	1.04828	2.44194	3.65172	4.85389
			45.34	1.04606	2.43395	3.65172	4.85457
			45.36	1.03829	2.43462	3.65034	4.84229
			45.38	1.03163	2.43063	3.64	4.8457
			45.4	1.04717	2.42796	3.64552	4.85457
			45.42	1.04883	2.43129	3.65241	4.86276
			45.44	1.04717	2.42463	3.64138	4.86412
			45.46	1.03607	2.43862	3.63724	4.85184
			45.48	1.04329	2.42996	3.64207	4.85048
			45.5	1.0455	2.44194	3.64828	4.86071
			45.52	1.03996	2.43196	3.64552	4.85184
			45.54	1.0394	2.43196	3.64966	4.85184
			45.56	1.03718	2.43329	3.64207	4.85798
			45.58	1.04051	2.44261	3.63034	4.85593
			45.6	1.03607	2.43995	3.65241	4.86276
			45.62	1.04994	2.43529	3.64621	4.84775
			45.64	1.0566	2.4253	3.65724	4.84366
			45.66	1.04661	2.4273	3.64483	4.85457
			45.68	1.03663	2.43395	3.64207	4.8573
			45.7	1.04495	2.43329	3.65379	4.86003
			45.72	1.03996	2.42996	3.64552	4.86617
			45.74	1.03885	2.43728	3.65862	4.87026
			45.76	1.0455	2.43595	3.65172	4.86958
			45.78	1.0444	2.42996	3.66	4.86207
			45.8	1.05216	2.42597	3.64966	4.86617
			45.82	1.05105	2.4253	3.64897	4.85321
			45.84	1.04883	2.43196	3.64276	4.84093
			45.86	1.0444	2.44194	3.64483	4.85866
			45.88	1.05216	2.43262	3.64828	4.86753
			45.9	1.04606	2.42796	3.65724	4.86753
			45.92	1.05438	2.43329	3.65517	4.85525
			45.94	1.03885	2.43395	3.65724	4.8648
			45.96	1.05549	2.43728	3.65586	4.86207
			45.98	1.0505	2.43129	3.67034	4.86207
			46	1.04273	2.44128	3.65586	4.87026
			46.02	1.04772	2.44061	3.66897	4.87299
			46.04	1.0505	2.44194	3.67034	4.87026
			46.06	1.0455	2.44061	3.66207	4.86207
			46.08	1.04273	2.44328	3.67172	4.86821
			46.1	1.04772	2.43329	3.66621	4.87981
			46.12	1.05827	2.44194	3.65448	4.87231
			46.14	1.04939	2.44394	3.67103	4.87503
			46.16	1.06104	2.44328	3.66828	4.88458
			46.18	1.05549	2.45393	3.68138	4.88868
			46.2	1.06437	2.45393	3.68759	4.88254
			46.22	1.05771	2.44794	3.67517	4.89004
			46.24	1.05161	2.45393	3.67379	4.90846
			46.26	1.0566	2.45792	3.69655	4.89823
			46.28	1.06382	2.47656	3.72138	4.89072
			46.3	1.07159	2.47989	3.70621	4.90232
			46.32	1.0727	2.47856	3.73241	4.93915
			46.34	1.07492	2.50053	3.75724	4.94256
			46.36	1.08102	2.52983	3.75379	4.94393
			46.38	1.09212	2.53449	3.76621	4.95962
			46.4	1.09267	2.55379	3.76276	4.98008
			46.42	1.096	2.57843	3.77379	4.9794
			46.44	1.10766	2.56112	3.78483	4.95962
			46.46	1.11654	2.59108	3.77241	4.96644
			46.48	1.1404	2.56378	3.75862	4.98827
			46.5	1.15205	2.56778	3.76621	4.97667
			46.52	1.13374	2.53582	3.75103	4.97462
			46.54	1.1576	2.53116	3.72207	4.96508
			46.56	1.1687	2.51851	3.72414	4.9528
			46.58	1.16648	2.51451	3.70345	4.94325
			46.6	1.16593	2.48921	3.72552	4.93847
			46.62	1.17314	2.48589	3.69172	4.93233
			46.64	1.16038	2.47257	3.69103	4.94529
			46.66	1.14484	2.45459	3.67103	4.93984
			46.68	1.12098	2.44727	3.66759	4.90778
			46.7	1.11876	2.45393	3.65724	4.9105
			46.72	1.11043	2.44727	3.64966	4.89209
			46.74	1.11154	2.44527	3.6669	4.88458
			46.76	1.09545	2.43728	3.65103	4.89345
			46.78	1.08935	2.43063	3.66414	4.88936
			46.8	1.07103	2.4506	3.65793	4.88527
			46.82	1.05882	2.43129	3.65379	4.88186
			46.84	1.05771	2.4273	3.65793	4.86889
			46.86	1.05938	2.45193	3.64621	4.85935
			46.88	1.04939	2.42796	3.6469	4.87572
			46.9	1.04218	2.42996	3.65379	4.86003
			46.92	1.04661	2.44261	3.65862	4.87094
			46.94	1.05383	2.4213	3.65793	4.86003
			46.96	1.06049	2.4213	3.64552	4.86139
			46.98	1.05438	2.42463	3.64966	4.85048
			47	1.05827	2.43529	3.64138	4.8498
			47.02	1.04661	2.42929	3.65241	4.85457
			47.04	1.04107	2.42064	3.65241	4.85798
			47.06	1.05327	2.43995	3.65034	4.85252
			47.08	1.04772	2.42929	3.64552	4.8498
			47.1	1.04883	2.42796	3.64759	4.85321
			47.12	1.05993	2.42597	3.65448	4.85593
			47.14	1.04717	2.43329	3.6469	4.87094
			47.16	1.03607	2.43595	3.65655	4.85662
			47.18	1.03829	2.4466	3.64	4.85935
			47.2	1.04107	2.44727	3.64897	4.85593
			47.22	1.04994	2.44527	3.64966	4.8573
			47.24	1.04717	2.43995	3.64759	4.86071
			47.26	1.03607	2.44727	3.64069	4.85389
			47.28	1.04717	2.44061	3.64828	4.85866
			47.3	1.05327	2.42863	3.64828	4.85321
			47.32	1.03885	2.43529	3.63793	4.85116
			47.34	1.03385	2.43196	3.65103	4.85798
			47.36	1.03774	2.43262	3.65034	4.84775
			47.38	1.04051	2.4253	3.64759	4.85935
			47.4	1.04772	2.43262	3.65034	4.85866
			47.42	1.05716	2.43262	3.63517	4.85389
			47.44	1.04273	2.42929	3.64966	4.84502
			47.46	1.0505	2.42996	3.64897	4.84366
			47.48	1.04329	2.42397	3.64	4.84366
			47.5	1.03996	2.42463	3.63448	4.84434
			47.52	1.04218	2.43728	3.65034	4.85116
			47.54	1.04495	2.44128	3.65655	4.85116
			47.56	1.02941	2.43196	3.64621	4.83683
			47.58	1.03607	2.43395	3.63862	4.85389
			47.6	1.03607	2.42929	3.65379	4.8498
			47.62	1.04107	2.44261	3.64552	4.85184
			47.64	1.0394	2.42197	3.65448	4.85457
			47.66	1.03108	2.43063	3.64966	4.85048
			47.68	1.04606	2.43462	3.63517	4.84843
			47.7	1.04495	2.4253	3.64828	4.8498
			47.72	1.02719	2.43329	3.63724	4.84911
			47.74	1.03718	2.43395	3.64897	4.84911
			47.76	1.04162	2.43728	3.64345	4.84025
			47.78	1.04051	2.43196	3.64966	4.8382
			47.8	1.04495	2.43662	3.64069	4.8498
			47.82	1.04107	2.43395	3.64069	4.85321
			47.84	1.0444	2.43329	3.65103	4.85321
			47.86	1.04495	2.43063	3.63448	4.83479
			47.88	1.03718	2.42264	3.6469	4.84911
			47.9	1.03996	2.43329	3.64	4.8573
			47.92	1.04107	2.43995	3.6531	4.84366
			47.94	1.04218	2.43129	3.63793	4.84775
			47.96	1.04051	2.43129	3.65172	4.84707
			47.98	1.04107	2.42929	3.6531	4.84911
			48	1.03496	2.42597	3.63172	4.84843
			48.02	1.04939	2.4233	3.64207	4.86071
			48.04	1.04218	2.42597	3.64138	4.85525
			48.06	1.02497	2.43395	3.63931	4.85798
			48.08	1.04883	2.43196	3.64552	4.85116
			48.1	1.05327	2.43862	3.64207	4.84775
			48.12	1.03607	2.43329	3.64276	4.85048
			48.14	1.04329	2.42796	3.63931	4.84911
			48.16	1.05161	2.4253	3.6469	4.8457
			48.18	1.03663	2.4233	3.63379	4.85321
			48.2	1.03885	2.43262	3.6469	4.86821
			48.22	1.03829	2.43928	3.65448	4.84843
			48.24	1.04772	2.44128	3.65379	4.84843
			48.26	1.04218	2.43063	3.65379	4.8648
			48.28	1.04051	2.43862	3.64	4.86753
			48.3	1.03996	2.43595	3.63793	4.85798
			48.32	1.04051	2.43129	3.63448	4.84707
			48.34	1.04384	2.43196	3.64483	4.8498
			48.36	1.04162	2.42996	3.63586	4.85662
			48.38	1.03774	2.43995	3.65793	4.85116
			48.4	1.0444	2.44194	3.64207	4.85798
			48.42	1.03441	2.4273	3.62828	4.85389
			48.44	1.04717	2.42996	3.63517	4.85866
			48.46	1.05216	2.43462	3.64483	4.84025
			48.48	1.04051	2.43395	3.64759	4.85866
			48.5	1.03829	2.43995	3.64552	4.85457
			48.52	1.03607	2.43262	3.64069	4.83956
			48.54	1.03996	2.43395	3.64966	4.83888
			48.56	1.03829	2.43795	3.63655	4.84025
			48.58	1.04606	2.4213	3.64759	4.85184
			48.6	1.03607	2.43462	3.6531	4.8498
			48.62	1.04051	2.43595	3.64759	4.8573
			48.64	1.03996	2.42796	3.63862	4.86139
			48.66	1.03607	2.42863	3.64621	4.85184
			48.68	1.05327	2.43862	3.65103	4.84025
			48.7	1.03718	2.44061	3.64345	4.85525
			48.72	1.04107	2.43529	3.64552	4.85593
			48.74	1.02997	2.42863	3.63172	4.84638
			48.76	1.03385	2.43262	3.63448	4.85321
			48.78	1.03607	2.43129	3.64759	4.85457
			48.8	1.0333	2.42863	3.65241	4.84434
			48.82	1.04384	2.44261	3.64069	4.83888
			48.84	1.04162	2.44194	3.63379	4.84297
			48.86	1.04772	2.43462	3.62897	4.84025
			48.88	1.04661	2.43662	3.63448	4.85116
			48.9	1.04384	2.4273	3.63724	4.8457
			48.92	1.03996	2.43262	3.63793	4.85048
			48.94	1.04495	2.42929	3.65586	4.85116
			48.96	1.0444	2.43462	3.65172	4.8573
			48.98	1.04606	2.43462	3.64	4.8498
			49	1.04107	2.43728	3.64345	4.85048
			49.02	1.0394	2.4486	3.63931	4.8457
			49.04	1.04218	2.4233	3.64276	4.85321
			49.06	1.04218	2.43462	3.63379	4.84502
			49.08	1.03663	2.42597	3.63931	4.8457
			49.1	1.04162	2.42996	3.65034	4.85593
			49.12	1.04107	2.42996	3.64828	4.85116
			49.14	1.04051	2.42996	3.64621	4.8573
			49.16	1.0444	2.43728	3.65517	4.85662
			49.18	1.0444	2.43063	3.65241	4.84366
			49.2	1.04107	2.43728	3.64828	4.84843
			49.22	1.03663	2.43928	3.64621	4.8498
			49.24	1.03607	2.42929	3.63517	4.84502
			49.26	1.04772	2.43329	3.64897	4.86685
			49.28	1.0394	2.44727	3.64069	4.85389
			49.3	1.03829	2.4466	3.64483	4.85321
			49.32	1.03885	2.41798	3.66897	4.84911
			49.34	1.05105	2.42996	3.64621	4.83888
			49.36	1.0283	2.42996	3.63724	4.84229
			49.38	1.03274	2.42929	3.64345	4.8457
			49.4	1.0394	2.43529	3.63517	4.85184
			49.42	1.04717	2.43795	3.64828	4.85116
			49.44	1.03885	2.42796	3.64828	4.85184
			49.46	1.04273	2.42929	3.63655	4.84911
			49.48	1.04162	2.43995	3.65103	4.84297
			49.5	1.03774	2.43129	3.64621	4.84434
			49.52	1.03718	2.43728	3.64828	4.84775
			49.54	1.03108	2.43329	3.63931	4.85798
			49.56	1.03718	2.42463	3.6469	4.86003
			49.58	1.03885	2.43196	3.65862	4.85935
			49.6	1.03441	2.4233	3.65034	4.84638
			49.62	1.0455	2.42996	3.65724	4.85184
			49.64	1.03441	2.43196	3.6331	4.85457
			49.66	1.04051	2.44128	3.66621	4.85116
			49.68	1.03885	2.44461	3.66069	4.8648
			49.7	1.03996	2.43995	3.65655	4.84911
			49.72	1.03163	2.43329	3.65241	4.86071
			49.74	1.03496	2.43196	3.64897	4.84911
			49.76	1.03496	2.43595	3.6469	4.8457
			49.78	1.04051	2.43329	3.64552	4.84434
			49.8	1.03441	2.43063	3.64207	4.85866
			49.82	1.03441	2.4253	3.65517	4.8498
			49.84	1.03885	2.4233	3.63586	4.84229
			49.86	1.03385	2.43196	3.6531	4.84775
			49.88	1.04051	2.42463	3.63793	4.85866
			49.9	1.03385	2.44394	3.64759	4.85048
			49.92	1.03274	2.43995	3.65241	4.85252
			49.94	1.03052	2.43862	3.64828	4.84297
			49.96	1.03108	2.43329	3.65655	4.84638
[truncated: 1,502 more rows]

## Sheet: Fig. 2b
Figure 2b	Wavelength\[Na]/[RE]	2.5	5	7.5	10
	450	3	3	1	4
	451	3	1	2	1
	452	3	0	0	0
	453	4	2	1	2
	454	9	1	1	4
	455	5	0	2	2
	456	5	0	1	4
	457	3	1	2	0
	458	5	0	3	3
	459	4	4	1	2
	460	8	1	1	3
	461	4	1	3	0
	462	3	0	2	1
	463	1	4	3	0
	464	6	0	2	2
	465	6	1	4	3
	466	0	2	0	2
	467	3	2	3	4
	468	5	3	2	4
	469	5	2	4	4
	470	1	7	6	9
	471	1	3	12	5
	472	4	7	11	16
	473	3	7	9	17
	474	2	2	15	28
	475	1	6	19	17
	476	3	10	10	25
	477	5	8	17	38
	478	2	11	27	24
	479	3	13	30	30
	480	6	9	27	57
	481	7	16	42	60
	482	5	29	64	79
	483	5	25	69	97
	484	13	47	109	138
	485	20	94	230	262
	486	32	138	359	505
	487	40	173	485	619
	488	33	184	536	629
	489	52	261	608	740
	490	41	204	614	740
	491	37	161	472	558
	492	23	115	301	343
	493	21	96	205	253
	494	12	60	172	180
	495	11	43	122	136
	496	7	52	90	113
	497	10	38	98	110
	498	4	23	49	55
	499	4	19	46	62
	500	1	17	28	35
	501	4	8	25	35
	502	4	6	17	21
	503	2	8	10	18
	504	1	3	9	13
	505	4	5	6	9
	506	1	2	2	10
	507	2	2	3	7
	508	1	1	5	7
	509	2	2	2	5
	510	1	2	3	6
	511	2	1	1	3
	512	1	5	5	2
	513	4	0	2	3
	514	3	1	1	1
	515	3	2	1	3
	516	2	0	1	3
	517	1	0	1	1
	518	2	0	4	0
	519	1	1	2	2
	520	2	0	2	2
	521	3	3	1	5
	522	2	3	0	2
	523	2	2	2	2
	524	3	3	1	6
	525	2	1	5	4
	526	2	1	3	3
	527	3	3	7	4
	528	1	3	5	3
	529	2	2	6	3
	530	1	2	5	12
	531	1	3	9	15
	532	3	3	9	14
	533	1	10	22	24
	534	5	16	27	33
	535	3	16	33	49
	536	6	15	45	47
	537	10	24	93	74
	538	22	84	209	246
	539	43	180	461	595
	540	55	256	580	704
	541	79	358	920	1031
	542	85	361	953	1107
	543	93	353	918	1202
	544	84	366	866	1095
	545	86	325	919	1093
	546	77	414	1034	1231
	547	75	333	863	1039
	548	44	273	627	716
	549	29	173	399	509
	550	20	93	259	322
	551	15	62	141	198
	552	10	39	117	115
	553	10	36	78	84
	554	9	30	73	84
	555	6	19	53	58
	556	3	14	42	57
	557	2	9	29	41
	558	2	13	31	28
	559	4	7	13	31
	560	3	9	17	23
	561	1	5	17	17
	562	0	1	6	16
	563	1	2	8	12
	564	3	7	7	8
	565	2	4	16	14
	566	3	3	9	23
	567	3	9	20	16
	568	3	10	10	22
	569	6	6	25	36
	570	2	14	32	27
	571	4	13	25	31
	572	4	8	19	41
	573	4	12	20	29
	574	4	12	25	35
	575	2	13	24	31
	576	2	5	22	25
	577	4	11	29	43
	578	4	11	37	36
	579	5	15	41	39
	580	13	22	41	71
	581	9	42	111	164
	582	23	72	206	205
	583	20	90	254	298
	584	29	97	286	345
	585	24	103	268	298
	586	19	73	188	262
	587	13	68	126	190
	588	12	49	116	160
	589	9	31	91	93
	590	8	25	46	70
	591	6	14	30	48
	592	5	10	22	37
	593	2	9	21	36
	594	7	5	22	20
	595	3	6	13	24
	596	3	6	7	34
	597	1	5	18	9
	598	4	0	10	16
	599	2	6	5	16
	600	3	8	9	10
	601	7	4	6	5
	602	2	3	6	6
	603	3	4	0	5
	604	3	2	4	8
	605	2	2	7	7
	606	3	5	3	7
	607	4	2	6	4
	608	0	2	2	2
	609	1	6	2	3
	610	1	1	9	2
	611	6	3	4	5
	612	2	2	9	5
	613	3	1	8	6
	614	8	4	8	4
	615	6	6	12	15
	616	6	7	24	17
	617	9	17	38	66
	618	25	33	69	86
	619	23	37	119	130
	620	34	58	137	158
	621	25	46	134	138
	622	6	34	66	94
	623	17	30	75	81
	624	6	12	30	45
	625	7	10	7	16
	626	7	7	6	9
	627	2	5	2	4
	628	4	1	6	13
	629	2	2	4	9
	630	4	2	6	6
	631	1	2	9	11
	632	5	7	6	8
	633	1	4	11	8
	634	5	1	7	3
	635	3	3	5	3
	636	3	2	1	2
	637	4	4	6	5
	638	4	1	1	4
	639	4	0	1	0
	640	5	2	3	6
	641	2	1	4	3
	642	1	3	6	4
	643	0	1	3	4
	644	4	5	4	6
	645	2	1	3	14
	646	4	7	9	13
	647	3	6	9	12
	648	4	3	3	8
	649	3	8	7	14
	650	5	1	11	8

## Sheet: Fig. 2c
Figure 2c	Element\[Na]/[RE]	2.5	10
	Sm	1	3.82
	Dy	1	8.11
	Tb	1	11
	Pr	1	15.7

## Sheet: Fig. 3a
Figure 3a	2 Theta (degree)\[Na]/[RE]	2.5	5	7.5	10
	29	1.06104	2.44194	3.69172	4.89823
	29.02	1.06382	2.45193	3.68759	4.89209
	29.04	1.06104	2.4506	3.71241	4.91528
	29.06	1.08324	2.44927	3.69517	4.90641
	29.08	1.06659	2.44927	3.70897	4.90641
	29.1	1.06493	2.44727	3.69379	4.90573
	29.12	1.07381	2.44527	3.71724	4.90709
	29.14	1.0727	2.45792	3.69931	4.91801
	29.16	1.07991	2.4506	3.70552	4.92688
	29.18	1.0677	2.45925	3.70828	4.90914
	29.2	1.0677	2.4506	3.71655	4.91392
	29.22	1.08213	2.44461	3.70483	4.92892
	29.24	1.08546	2.44594	3.72	4.92892
	29.26	1.08546	2.46924	3.72138	4.93029
	29.28	1.07603	2.45659	3.73448	4.93574
	29.3	1.08158	2.44993	3.73034	4.92688
	29.32	1.08435	2.44527	3.74414	4.93165
	29.34	1.08324	2.4486	3.74069	4.94461
	29.36	1.08768	2.45593	3.73724	4.94734
	29.38	1.08602	2.46059	3.73931	4.96644
	29.4	1.08213	2.46325	3.76414	4.97531
	29.42	1.08602	2.47656	3.77724	4.99986
	29.44	1.09267	2.48589	3.77172	4.98281
	29.46	1.08768	2.49121	3.77724	5.0101
	29.48	1.08324	2.47923	3.76345	5.02851
	29.5	1.10821	2.49387	3.80552	5.06057
	29.52	1.10433	2.4972	3.80552	5.04625
	29.54	1.10488	2.49987	3.81724	5.07694
	29.56	1.08935	2.51851	3.80621	5.09741
	29.58	1.11709	2.50719	3.83793	5.109
	29.6	1.11321	2.52583	3.84621	5.11378
	29.62	1.10821	2.54913	3.86483	5.12947
	29.64	1.13319	2.5498	3.85586	5.16835
	29.66	1.1343	2.59241	3.86828	5.17858
	29.68	1.15316	2.58975	3.89862	5.21951
	29.7	1.15039	2.6257	3.97034	5.25703
	29.72	1.17314	2.61505	3.99172	5.30409
	29.74	1.18868	2.65566	4.01172	5.35116
	29.76	1.19978	2.69427	4.07034	5.4412
	29.78	1.23862	2.75885	4.12897	5.50123
	29.8	1.24917	2.7988	4.21724	5.58786
	29.82	1.26804	2.8494	4.28966	5.58581
	29.84	1.29689	2.95459	4.34897	5.61787
	29.86	1.35128	2.9972	4.41034	5.66835
	29.88	1.39456	3.11971	4.46966	5.67244
	29.9	1.44062	3.21358	4.49655	5.66562
	29.92	1.50388	3.30879	4.54759	5.65334
	29.94	1.57103	3.4	4.48483	5.59945
	29.96	1.64761	3.35672	4.40897	5.49577
	29.98	1.73696	3.26285	4.33103	5.47121
	30	1.80022	3.15699	4.25586	5.38799
	30.02	1.84295	3.0265	4.17724	5.32319
	30.04	1.90122	2.8787	4.07793	5.27067
	30.06	1.91953	2.7522	4.00414	5.18677
	30.08	1.84517	2.6783	3.92828	5.13151
	30.1	1.81853	2.6257	3.86483	5.1015
	30.12	1.78357	2.56844	3.8331	5.07694
	30.14	1.7131	2.53582	3.82897	5.05102
	30.16	1.62653	2.51451	3.8269	5.04011
	30.18	1.52275	2.50652	3.80759	5.02851
	30.2	1.44617	2.51119	3.7869	5.02988
	30.22	1.35461	2.51318	3.7931	5.03602
	30.24	1.31909	2.50652	3.81034	5.04625
	30.26	1.27469	2.50386	3.81586	5.05034
	30.28	1.21809	2.49454	3.81586	5.07353
	30.3	1.20588	2.51052	3.79448	5.06467
	30.32	1.16593	2.49854	3.83241	5.094
	30.34	1.16426	2.49787	3.8269	5.07285
	30.36	1.16093	2.50586	3.84138	5.0899
	30.38	1.15039	2.52184	3.83931	5.12128
	30.4	1.15372	2.51917	3.84276	5.14925
	30.42	1.15205	2.52517	3.87517	5.13629
	30.44	1.1687	2.52783	3.86276	5.18199
	30.46	1.15982	2.55047	3.88621	5.19291
	30.48	1.1576	2.56644	3.89931	5.20382
	30.5	1.17037	2.55846	3.9	5.24134
	30.52	1.16981	2.57177	3.91379	5.27544
	30.54	1.18979	2.57843	3.95724	5.31569
	30.56	1.1737	2.58442	3.98	5.34093
	30.58	1.18479	2.63835	3.99793	5.40095
	30.6	1.22586	2.67097	4.02483	5.46439
	30.62	1.22586	2.67497	4.07448	5.52442
	30.64	1.23862	2.6996	4.15724	5.5899
	30.66	1.26804	2.73955	4.1869	5.63629
	30.68	1.303	2.75619	4.25172	5.68404
	30.7	1.31632	2.83209	4.31793	5.72156
	30.72	1.34462	2.89734	4.33172	5.8
	30.74	1.4101	2.9526	4.42966	5.75907
	30.76	1.46837	3.00919	4.50276	5.76385
	30.78	1.52164	3.09907	4.48552	5.74475
	30.8	1.52331	3.18162	4.55241	5.66698
	30.82	1.63707	3.26218	4.55103	5.66426
	30.84	1.71976	3.34075	4.52	5.57763
	30.86	1.78912	3.38935	4.47724	5.51487
	30.88	1.87625	3.37603	4.45448	5.43574
	30.9	1.96504	3.36671	4.35448	5.38254
	30.92	1.99612	3.33409	4.24069	5.32319
	30.94	1.99279	3.17896	4.16897	5.20996
	30.96	2	3.12636	4.10828	5.15812
	30.98	1.95172	3.02983	4.00966	5.10014
	31	1.90788	2.91531	3.96069	5.06808
	31.02	1.8768	2.81012	3.9131	5.03738
	31.04	1.82297	2.71891	3.84414	5.006
	31.06	1.71254	2.60706	3.83034	4.98486
	31.08	1.6576	2.58575	3.79379	4.9678
	31.1	1.54329	2.54647	3.76828	4.95348
	31.12	1.44173	2.52583	3.74966	4.9412
	31.14	1.38013	2.51185	3.72759	4.94461
	31.16	1.31243	2.49654	3.74138	4.92074
	31.18	1.24584	2.48855	3.73172	4.9337
	31.2	1.21698	2.47856	3.73655	4.91528
	31.22	1.20422	2.48322	3.71172	4.90982
	31.24	1.18479	2.48256	3.71103	4.90505
	31.26	1.14595	2.47257	3.70069	4.90709
	31.28	1.12153	2.46391	3.70069	4.89891
	31.3	1.14373	2.46991	3.70621	4.89686
	31.32	1.13762	2.45792	3.7	4.90095
	31.34	1.12153	2.47324	3.69793	4.89959
	31.36	1.12764	2.46458	3.69586	4.90437
	31.38	1.11487	2.45659	3.70414	4.90505
	31.4	1.08158	2.4526	3.69517	4.89277
	31.42	1.10155	2.4506	3.69931	4.8955
	31.44	1.08768	2.46325	3.69724	4.90095
	31.46	1.08602	2.44394	3.68897	4.90164
	31.48	1.09267	2.4466	3.69517	4.90095
	31.5	1.08602	2.4526	3.69103	4.88186
	31.52	1.08047	2.43728	3.68345	4.88799
	31.54	1.07547	2.44061	3.67517	4.88254
	31.56	1.08158	2.45126	3.69448	4.87981
	31.58	1.07991	2.44328	3.67862	4.86889
	31.6	1.07991	2.4466	3.67862	4.87981
	31.62	1.07325	2.43595	3.69517	4.8955
	31.64	1.07492	2.44927	3.67793	4.89141
	31.66	1.07103	2.43395	3.67931	4.90027
	31.68	1.07381	2.4506	3.68759	4.87708
	31.7	1.05993	2.45126	3.68621	4.87026
	31.72	1.06326	2.44328	3.68621	4.86207
	31.74	1.0727	2.43795	3.68897	4.88117
	31.76	1.07547	2.43129	3.67655	4.87776
	31.78	1.07547	2.43995	3.6731	4.86753
	31.8	1.0788	2.45193	3.67034	4.87981
	31.82	1.0727	2.43795	3.67724	4.88049
	31.84	1.06326	2.44261	3.68828	4.86685
	31.86	1.05438	2.42463	3.68345	4.87231
	31.88	1.05938	2.44527	3.68345	4.88049
	31.9	1.05216	2.45326	3.67793	4.8839
	31.92	1.06548	2.43662	3.67793	4.88731
	31.94	1.0616	2.43462	3.67862	4.86958
	31.96	1.0455	2.43595	3.67172	4.88186
	31.98	1.05327	2.43728	3.67517	4.87094
	32	1.04772	2.43862	3.6669	4.86617

## Sheet: Fig. 3b
Figure 3b	Photon energy (KeV)\[Na]/[RE]	2.5	5	7.5	10
	1	4366	4361	4362	4359
	1.035	4003	3999	4000	3997
	1.072	3671	3667	3668	3665
	1.072	4653	4649	4650	4647
	1.127	4133	4130	4131	4128
	1.185	3670	3667	3668	3666
	1.185	3675	3673	3673	3671
	1.201	3586	3587	3587	3587
	1.217	3511	3517	3516	3519
	1.217	3533	3542	3540	3545
	1.229	3455	3465	3463	3467
	1.241	3379	3388	3386	3391
	1.241	3394	3404	3402	3408
	1.258	3315	3328	3325	3334
	1.275	3251	3266	3262	3275
	1.275	3270	3287	3282	3297
	1.5	2271	2290	2285	2301
	1.544	2111	2128	2124	2139
	1.544	2131	2151	2146	2162
	1.566	2055	2075	2070	2086
	1.588	1982	2001	1996	2012
	1.588	2018	2036	2031	2045
	1.6	2020	2036	2032	2044
	1.611	2029	2043	2039	2050
	1.611	2044	2059	2055	2067
	1.625	2067	2078	2075	2085
	1.639	2105	2112	2110	2116
	1.639	2164	2168	2167	2171
	1.664	2095	2099	2098	2102
	1.688	2029	2033	2032	2035
	1.688	2037	2041	2040	2044
	1.728	1938	1941	1940	1943
	1.768	1844	1847	1846	1848
	1.768	1849	1852	1852	1854
	1.823	1730	1732	1732	1733
	1.881	1620	1621	1620	1621
	1.881	1624	1626	1625	1626
	1.924	1549	1549	1549	1550
	1.968	1477	1477	1477	1477
	1.968	1480	1481	1481	1481
	2	1431	1430	1430	1430
	2.024	1387	1387	1387	1387
	2.024	1451	1448	1448	1446
	2.14	1254	1252	1252	1250
	2.263	1084	1082	1082	1081
	2.263	1106	1103	1104	1101
	2.375	978	975.2	975.9	973.6
	2.491	864.9	862.3	863	860.9
	2.491	877.8	874.6	875.4	872.9
	3	543	541	541.5	539.8
	4	254.1	253.1	253.3	252.5
	5	139.7	139.1	139.3	138.7
	6	85.37	84.96	85.07	84.74
	7.243	51.18	50.93	50.99	50.78
	7.243	57.78	58.41	58.28	58.59
	7.377	54.99	55.59	55.46	55.76
	7.514	52.33	52.91	52.78	53.07
	7.514	57.22	58.13	57.9	58.68
	7.719	53.24	54.1	53.87	54.61
	7.93	49.54	50.34	50.14	50.82
	7.93	52.54	53.74	53.44	54.36
	8	51.37	52.55	52.26	53.16
	8.252	47.27	48.36	48.09	48.93
	8.252	49.5	50.75	50.42	51.48
	8.313	48.53	49.76	49.44	50.48
	8.376	47.59	48.79	48.48	49.5
	8.376	49.11	50.52	50.16	51.31
	8.54	46.66	48	47.66	48.75
	8.708	44.32	45.6	45.28	46.32
	8.708	45.45	46.81	46.46	47.62
	8.972	42.01	43.27	42.94	44.02
	9.244	38.83	40	39.7	40.69
	9.244	58.35	58.67	58.59	58.87
	10	47.52	47.79	47.72	47.95
	10.35	43.33	43.57	43.51	43.73
	10.35	52.04	51.91	51.94	51.84
	10.61	48.89	48.76	48.79	48.69
	10.87	45.94	45.81	45.84	45.74
	10.87	50.38	50.05	50.14	49.87
	15	21.8	21.64	21.68	21.56
	20	10.21	10.14	10.15	10.09
	30	3.546	3.519	3.526	3.504
	40	1.717	1.704	1.708	1.697
	50	1.009	1.002	1.004	0.9985
	50.24	0.9985	0.9915	0.9933	0.9877
	50.24	1.404	1.451	1.44	1.467
	51.11	1.347	1.393	1.383	1.408
	52	1.294	1.337	1.328	1.352
	52	1.594	1.659	1.642	1.697
	60	1.137	1.181	1.17	1.207
	63.31	1.005	1.044	1.034	1.067
	63.31	2.206	2.192	2.196	2.185
	80	1.261	1.253	1.255	1.249
	100	0.7564	0.7518	0.753	0.7493
	150	0.3326	0.3309	0.3313	0.33
	200	0.21	0.2092	0.2094	0.2087
	300	0.1319	0.1316	0.1317	0.1315
	400	0.1045	0.1044	0.1044	0.1043
	500	0.09011	0.09003	0.09005	0.08999
	600	0.08083	0.08078	0.08079	0.08075
	800	0.06888	0.06885	0.06886	0.06884
	1000	0.06105	0.06103	0.06104	0.06102
	1022	0.06034	0.06032	0.06033	0.06031
	1250	0.05414	0.05413	0.05413	0.05412
	1500	0.04921	0.0492	0.0492	0.04919
	2000	0.04257	0.04256	0.04256	0.04256
	2044	0.04212	0.04211	0.04212	0.04211
	3000	0.03527	0.03526	0.03526	0.03526
	4000	0.03136	0.03135	0.03135	0.03135
	5000	0.02899	0.02898	0.02899	0.02898
	6000	0.02746	0.02745	0.02745	0.02745
	7000	0.02643	0.02642	0.02642	0.02641
	8000	0.02572	0.0257	0.02571	0.0257
	9000	0.02522	0.02521	0.02521	0.0252
	10000	0.02488	0.02487	0.02487	0.02486

## Sheet: Fig. 3c
Figure 3c	Binding energy (eV)\[Na]/[RE]	2.5	Binding energy (eV)\[Na]/[RE]	5	Binding energy (eV)\[Na]/[RE]	7.5	Binding energy (eV)\[Na]/[RE]	10
	680.01	4.465	679.88	62.4	680.38	447.4	680.83	987.4
	680.06	1.14	679.93	319.5	680.43	571.8	680.88	368.6
	680.11	192.945	679.98	705.4	680.48	457.1	680.93	-217.1
	680.16	438.425	680.03	560.9	680.53	176.3	680.98	323.8
	680.21	305.52	680.08	631	680.58	225.8	681.03	357
	680.26	419.14	680.13	539.2	680.63	351	681.08	92.1
	680.31	815.1	680.18	690.1	680.68	500.1	681.13	112.6
	680.36	439.28	680.23	377.4	680.73	475.7	681.18	516
	680.41	108.775	680.28	72.6	680.78	19.7	681.23	658.6
	680.46	-70.3	680.33	-138.5	680.83	23.8	681.28	722
	680.51	124.355	680.38	-118.3	680.88	377.3	681.33	135.9
	680.56	147.915	680.43	97.8	680.93	777.6	681.38	362.4
	680.61	470.155	680.48	-71.1	680.98	690	681.43	56.3
	680.66	231.42	680.53	74.9	681.03	265.5	681.48	473.9
	680.71	-13.49	680.58	238.7	681.08	390.8	681.53	155.1
	680.76	183.92	680.63	273.4	681.13	178.8	681.58	413.9
	680.81	172.805	680.68	-133.3	681.18	675.8	681.63	698.4
	680.86	436.24	680.73	8.2	681.23	489.7	681.68	666
	680.91	578.17	680.78	175.6	681.28	351.1	681.73	1114.4
	680.96	71.25	680.83	312.6	681.33	123.6	681.78	541.2
	681.01	12.92	680.88	94.4	681.38	487.1	681.83	242.6
	681.06	93.67	680.93	268.6	681.43	561	681.88	423
	681.11	202.35	680.98	283.1	681.48	615.4	681.93	556.5
	681.16	102.695	681.03	476.2	681.53	1009.3	681.98	509.2
	681.21	261.44	681.08	184.2	681.58	652.1	682.03	401.9
	681.26	234.46	681.13	332.3	681.63	735.5	682.08	687.2
	681.31	543.875	681.18	695.8	681.68	755.6	682.13	636.2
	681.36	378.765	681.23	680	681.73	906.5	682.18	596
	681.41	278.825	681.28	491.3	681.78	359.2	682.23	659.1
	681.46	443.745	681.33	237.5	681.83	410.7	682.28	699
	681.51	467.02	681.38	265.2	681.88	476.6	682.33	1179.7
	681.56	610.565	681.43	695.9	681.93	844	682.38	1413.6
	681.61	547.485	681.48	520.1	681.98	971.4	682.43	1648.2
	681.66	395.01	681.53	190.2	682.03	776.7	682.48	1605.7
	681.71	563.35	681.58	371.4	682.08	665.7	682.53	1085
	681.76	161.5	681.63	528.3	682.13	787	682.58	835.3
	681.81	59.375	681.68	583.1	682.18	906	682.63	1191.5
	681.86	400.045	681.73	437.7	682.23	1186.6	682.68	1350.9
	681.91	395.105	681.78	540.8	682.28	1426.2	682.73	1628.6
	681.96	460.56	681.83	553.1	682.33	1034.4	682.78	1805.7
	682.01	247.475	681.88	224.4	682.38	1483.1	682.83	2229.7
	682.06	486.495	681.93	336.8	682.43	1340.9	682.88	2193.8
	682.11	793.725	681.98	312.1	682.48	814.4	682.93	2594.9
	682.16	603.155	682.03	813.1	682.53	971.3	682.98	2839.5
	682.21	550.81	682.08	854.9	682.58	1607.2	683.03	3101
	682.26	761.33	682.13	850.6	682.63	1290.7	683.08	3094.4
	682.31	1057.44	682.18	1122.6	682.68	2003.7	683.13	3733.8
	682.36	1189.02	682.23	1031.9	682.73	1730.3	683.18	4203
	682.41	946.77	682.28	773.4	682.78	2333.3	683.23	4839.7
	682.46	823.745	682.33	611.6	682.83	1789.4	683.28	5295.8
	682.51	1081.58	682.38	900.8	682.88	2603.1	683.33	6143.3
	682.56	1034.27	682.43	892.8	682.93	2791.9	683.38	6494.6
	682.61	845.88	682.48	872.6	682.98	2447.8	683.43	7087.5
	682.66	913.615	682.53	761.7	683.03	2993.3	683.48	7649
	682.71	1032.56	682.58	1343.4	683.08	3785.2	683.53	8800
	682.76	1507.27	682.63	1462.2	683.13	3926.6	683.58	9493.4
	682.81	1579.18	682.68	1528.6	683.18	4169.2	683.63	11100.5
	682.86	1491.4	682.73	1647.6	683.23	4881.3	683.68	12387.6
	682.91	1409.7	682.78	1619.6	683.28	5409.4	683.73	13680.9
	682.96	1543.75	682.83	1047.8	683.33	5633.4	683.78	15337.6
	683.01	1761.59	682.88	1553.4	683.38	6128	683.83	16208.9
	683.06	2130.18	682.93	1625.1	683.43	6587	683.88	17442
	683.11	2362.93	682.98	2215.6	683.48	7440.9	683.93	20113.9
	683.16	2142.82	683.03	2413.3	683.53	8834.2	683.98	21449.3
	683.21	2467.82	683.08	2656.5	683.58	9449.1	684.03	23394.6
	683.26	2813.43	683.13	2297.9	683.63	10657.3	684.08	25797
	683.31	2832.24	683.18	2806.3	683.68	11883.1	684.13	27967.9
	683.36	3530.77	683.23	3245.4	683.73	12368.1	684.18	29913.8
	683.41	3828.69	683.28	3558.6	683.78	14369.5	684.23	32328.1
	683.46	4294.1	683.33	3650.3	683.83	16257.8	684.28	35060.2
	683.51	4639.9	683.38	3725.1	683.88	16893.9	684.33	36710.5
	683.56	5398.66	683.43	3881.5	683.93	19812.3	684.38	38833
	683.61	6083.32	683.48	4355.2	683.98	20913.2	684.43	41059.6
	683.66	6352.46	683.53	4901.3	684.03	22904.4	684.48	43323.7
	683.71	7059.45	683.58	5879.8	684.08	25032.9	684.53	45770.5
	683.76	7917.68	683.63	6341.4	684.13	26125.8	684.58	47166.8
	683.81	8269.47	683.68	7237.7	684.18	29082.7	684.63	49063.1
	683.86	8858.94	683.73	7935.6	684.23	31426.9	684.68	50146.2
	683.91	10155.6	683.78	8447.3	684.28	33234.4	684.73	50865.1
	683.96	12243	683.83	10078.7	684.33	35683	684.78	51882.7
	684.01	13566.9	683.88	10505.5	684.38	37446	684.83	53580.9
	684.06	13841.5	683.93	12134.7	684.43	39267.9	684.88	54037.4
	684.11	15621.8	683.98	13358	684.48	41250.7	684.93	53236.4
	684.16	17376.1	684.03	15366.4	684.53	43135.3	684.98	51742.4
	684.21	19075.4	684.08	16790.9	684.58	44866.4	685.03	51681.8
	684.26	20409.2	684.13	18707.6	684.63	45501.6	685.08	51071.3
	684.31	22161.3	684.18	20298.4	684.68	46147.7	685.13	49831.2
	684.36	24039	684.23	22281.9	684.73	46892.7	685.18	49046.8
	684.41	25377.5	684.28	23399.5	684.78	48239.8	685.23	47178.4
	684.46	27535.6	684.33	25075	684.83	48005.6	685.28	45990.2
	684.51	29210.3	684.38	26807.9	684.88	48723.5	685.33	43766.3
	684.56	30890.4	684.43	29212.3	684.93	48103.1	685.38	42251.2
	684.61	32661.3	684.48	31901.3	684.98	47416.1	685.43	40493.5
	684.66	34579.6	684.53	33008.8	685.03	46645.7	685.48	38353.5
	684.71	35502.5	684.58	34671.6	685.08	47129.9	685.53	36660.3
	684.76	36483.6	684.63	36309.6	685.13	45325.8	685.58	34310.2
	684.81	38435.6	684.68	37827.7	685.18	45077.9	685.63	31842.3
	684.86	38948.6	684.73	39524.6	685.23	44312.4	685.68	29074
	684.91	39842	684.78	40759	685.28	41246.6	685.73	27158.7
	684.96	40391.2	684.83	42051.1	685.33	39918.9	685.78	25224.8
	685.01	40539.9	684.88	42514.5	685.38	38181.9	685.83	23293.5
	685.06	41378.1	684.93	43585.5	685.43	37021	685.88	20503.4
	685.11	41215.4	684.98	44098.8	685.48	34369.3	685.93	19183.7
	685.16	41287.1	685.03	44816.3	685.53	32042.6	685.98	18174.6
	685.21	41412.4	685.08	44794.4	685.58	29540.6	686.03	16642.1
	685.26	39868	685.13	44686	685.63	28643.8	686.08	14474.8
	685.31	38964.2	685.18	45004.8	685.68	27209.7	686.13	12599.8
	685.36	38318.8	685.23	43132.6	685.73	24724.6	686.18	11633.1
	685.41	36697.1	685.28	42050.2	685.78	22953.3	686.23	10705.2
	685.46	35104	685.33	42047.4	685.83	21261.9	686.28	9757
	685.51	34425.2	685.38	40728.5	685.88	18882.6	686.33	8793
	685.56	32941	685.43	39027	685.93	17658.2	686.38	8031.2
	685.61	31218.6	685.48	37819.6	685.98	16306.2	686.43	6793
	685.66	29450.7	685.53	36448.8	686.03	14984.8	686.48	6526.6
	685.71	27437.8	685.58	34495.8	686.08	13520.8	686.53	5825.4
	685.76	26330.5	685.63	33442.8	686.13	12074.2	686.58	5198.5
	685.81	24673.1	685.68	31506.5	686.18	10957.4	686.63	4725.7
	685.86	22811.4	685.73	28850.3	686.23	10761.1	686.68	4233.8
	685.91	21041.7	685.78	27099.9	686.28	10006.5	686.73	3532.1
	685.96	18834.4	685.83	25672.7	686.33	8893.8	686.78	3447.6
	686.01	17498.9	685.88	23998.8	686.38	8071.1	686.83	3161.7
	686.06	16537	685.93	21963.3	686.43	7484.9	686.88	3026.6
	686.11	15368.5	685.98	20318.4	686.48	6750.6	686.93	3092.7
	686.16	13314.6	686.03	18345.3	686.53	5664	686.98	2704.9
	686.21	12231.9	686.08	16673.7	686.58	5532.4	687.03	2447.7
	686.26	11493.8	686.13	15106.7	686.63	5662.8	687.08	2251.1
	686.31	10344.4	686.18	13652.8	686.68	4706	687.13	2297.2
	686.36	9347.91	686.23	12690	686.73	4159.3	687.18	1685.7
	686.41	8312.02	686.28	11489.5	686.78	4450	687.23	1073.8
	686.46	7833.41	686.33	10375.2	686.83	3238.7	687.28	1274.6
	686.51	6950.2	686.38	9669.3	686.88	3178.7	687.33	1342.8
	686.56	6594.81	686.43	8541.3	686.93	3157.8	687.38	1331.9
	686.61	6106.22	686.48	8005	686.98	2904.9	687.43	1277.9
	686.66	5158.31	686.53	7634.1	687.03	2975.2	687.48	1152.1
	686.71	4994.91	686.58	6467	687.08	2326.1	687.53	1319.7
	686.76	4610.92	686.63	6185.9	687.13	2221	687.58	1367
	686.81	4098.49	686.68	5201.4	687.18	1930.9	687.63	902.3
	686.86	3694.55	686.73	4746.2	687.23	2184	687.68	1096.6
	686.91	3741.29	686.78	4424.7	687.28	1772	687.73	952.7
	686.96	3280.73	686.83	4208	687.33	1899.2	687.78	968.3
	687.01	3174.05	686.88	3597.1	687.38	1729.4	687.83	988.4
	687.06	2816.18	686.93	3387.7	687.43	1335.4	687.88	1189.8
	687.11	2702.18	686.98	3100.4	687.48	1120.5	687.93	1235.6
	687.16	2761.65	687.03	2461.2	687.53	1225	687.98	1010.8
	687.21	2070.34	687.08	2785.3	687.58	1086.6	688.03	1089
	687.26	2315.53	687.13	2595.6	687.63	1552.8	688.08	706.5
	687.31	2277.43	687.18	2211.8	687.68	1334.8	688.13	464.4
	687.36	2316.67	687.23	1735.7	687.73	944.9	688.18	118.7
	687.41	1763.87	687.28	1209.9	687.78	1140.9	688.23	509.3
	687.46	1649.67	687.33	1367	687.83	717.9	688.28	690.9
	687.51	1697.46	687.38	1438.7	687.88	759.1	688.33	436.4
	687.56	1490.08	687.43	1331.1	687.93	680.2	688.38	319.7
	687.61	1551.83	687.48	1240.1	687.98	460.5	688.43	116.9
	687.66	1714.18	687.53	1489.6	688.03	902.3	688.48	471.2
	687.71	1374.84	687.58	1500.7	688.08	1123.1	688.53	213.2
	687.76	1501.47	687.63	927.3	688.13	791.6	688.58	429.8
	687.81	1216.86	687.68	1136.5	688.18	313.3	688.63	473.9
	687.86	875.235	687.73	952.5	688.23	741	688.68	695.9
	687.91	763.99	687.78	1151.3	688.28	-138.5	688.73	413.3
	687.96	1259.04	687.83	956.2	688.33	165.9	688.78	36.6
	688.01	1453.79	687.88	1160.1	688.38	176.9	688.83	-88.9
	688.06	1165.84	687.93	1035.4	688.43	315.4	688.88	281
	688.11	880.65	687.98	818.7	688.48	447.2	688.93	311.8
	688.16	825.265	688.03	745.6	688.53	499.2	688.98	669.5
	688.21	596.79	688.08	727.8	688.58	297	689.03	540.7
	688.26	447.735	688.13	711.9	688.63	217.8	689.08	-13
	688.31	740.525	688.18	468.3	688.68	478.7	689.13	456.6
	688.36	762.185	688.23	178.9	688.73	519.9	689.18	25.6
	688.41	367.935	688.28	575.6	688.78	-178.3	689.23	225.1
	688.46	469.11	688.33	405	688.83	388.7	689.28	401.4
	688.51	443.365	688.38	856.8	688.88	304.2	689.33	764
	688.56	158.175	688.43	849	688.93	595.6	689.38	244.9
	688.61	306.47	688.48	471.8	688.98	357.5	689.43	67.7
	688.66	337.725	688.53	645.2	689.03	138	689.48	362.3
	688.71	340.195	688.58	311.8	689.08	247.4	689.53	346.3
	688.76	654.74	688.63	594	689.13	170.5	689.58	606.8
	688.81	482.885	688.68	394.2	689.18	-11.8	689.63	118.7
	688.86	471.01	688.73	385.1	689.23	409.7	689.68	-88.4
	688.91	372.78	688.78	177.8	689.28	334.2	689.73	140.5
	688.96	279.965	688.83	150.1	689.33	46.6	689.78	-31.9
	689.01	234.935	688.88	769.8	689.38	652.7	689.83	77.9
	689.06	277.875	688.93	414.6	689.43	176.1	689.88	71.4
	689.11	270.085	688.98	564.7	689.48	379.9	689.93	-123.9
	689.16	297.635	689.03	278.3	689.53	511	689.98	9.5
	689.21	281.77	689.08	-53.3	689.58	118.1	690.03	299.6
	689.26	411.065	689.13	-196.2	689.63	431.2	690.08	-194.2
	689.31	-54.245	689.18	296.8	689.68	400.9	690.13	103.8
	689.36	122.645	689.23	259	689.73	26.9	690.18	-44
	689.41	552.9	689.28	332.2	689.78	15.8	690.23	-164.5
	689.46	27.835	689.33	216.2	689.83	-286	690.28	-18.9
	689.51	5.13	689.38	-36.5	689.88	-126.3	690.33	149.3
	689.56	126.445	689.43	303.7	689.93	612.2	690.38	267.5
	689.61	-46.93	689.48	722.9	689.98	-166	690.43	31.6
	689.66	65.835	689.53	405.5	690.03	-53.4	690.48	-53.5
	689.71	23.845	689.58	87.3	690.08	170.9	690.53	382.6
	689.76	-305.52	689.63	42.2	690.13	436.1	690.58	191.1
	689.81	85.31	689.68	259.7	690.18	324.5	690.63	293.1
	689.86	527.82	689.73	505.4	690.23	-162.9	690.68	333.4
	689.91	147.63	689.78	287	690.28	-82.9	690.73	-51.2
	689.96	-18.525	689.83	102.6	690.33	120.2	690.78	20.7
	690.01	244.245	689.88	328.6	690.38	-95.9	690.83	381.5

## Sheet: Fig. 3e
Figure 3e	Temperature (K)\[Na]/[RE]	2.5	5	7.5	10
	300	27	533	426	539
	300.5	27	533	425	536
	301	28	532	425	538
	301.5	27	532	424	537
	302	28	532	426	535
	302.5	27	532	424	535
	303	28	530	424	529
	303.5	27	530	426	530
	304	27	528	426	531
	304.5	27	530	425	527
	305	28	528	424	526
	305.5	27	528	426	526
	306	27	528	425	524
	306.5	27	527	425	524
	307	28	526	427	521
	307.5	28	526	428	520
	308	28	528	436	519
	308.5	29	532	443	517
	309	29	535	452	515
	309.5	31	540	460	512
	310	30	545	474	513
	310.5	32	551	486	518
	311	33	561	499	524
	311.5	33	569	517	537
	312	35	579	535	548
	312.5	36	590	554	565
	313	37	602	575	584
	313.5	38	617	599	603
	314	40	630	619	626
	314.5	42	645	646	649
	315	43	662	671	676
	315.5	45	678	700	702
	316	47	698	726	732
	316.5	48	716	761	764
	317	50	736	790	795
	317.5	54	756	824	830
	318	55	779	861	865
	318.5	58	802	892	905
	319	60	828	930	944
	319.5	63	853	974	986
	320	66	879	1011	1030
	320.5	70	908	1058	1075
	321	72	935	1102	1124
	321.5	76	964	1144	1170
	322	78	997	1187	1221
	322.5	84	1028	1239	1277
	323	87	1061	1291	1329
	323.5	91	1096	1334	1391
	324	95	1132	1389	1446
	324.5	101	1169	1446	1509
	325	106	1206	1499	1568
	325.5	110	1243	1554	1634
	326	116	1282	1604	1701
	326.5	121	1323	1666	1767
	327	127	1368	1722	1837
	327.5	134	1411	1786	1906
	328	140	1452	1842	1979
	328.5	147	1496	1905	2053
	329	154	1541	1962	2128
	329.5	162	1587	2024	2203
	330	169	1634	2087	2279
	330.5	178	1684	2146	2359
	331	186	1728	2207	2443
	331.5	195	1775	2267	2525
	332	205	1826	2322	2601
	332.5	215	1872	2382	2693
	333	223	1924	2440	2766
	333.5	234	1971	2500	2852
	334	246	2020	2555	2929
	334.5	257	2067	2613	3014
	335	267	2113	2666	3090
	335.5	280	2160	2717	3176
	336	292	2206	2770	3252
	336.5	303	2253	2819	3328
	337	318	2297	2868	3404
	337.5	328	2339	2912	3474
	338	346	2380	2963	3549
	338.5	358	2420	2995	3621
	339	369	2462	3039	3688
	339.5	386	2505	3074	3756
	340	401	2534	3106	3822
	340.5	415	2574	3143	3879
	341	431	2604	3174	3933
	341.5	448	2638	3199	3998
	342	460	2669	3224	4042
	342.5	477	2696	3247	4091
	343	492	2720	3269	4135
	343.5	509	2750	3290	4186
	344	523	2763	3305	4216
	344.5	541	2786	3319	4254
	345	553	2805	3326	4288
	345.5	568	2826	3331	4311
	346	585	2833	3341	4336
	346.5	601	2847	3349	4360
	347	614	2861	3344	4375
	347.5	630	2868	3350	4389
	348	642	2872	3345	4397
	348.5	658	2879	3337	4407
	349	673	2878	3325	4406
	349.5	686	2882	3322	4413
	350	699	2879	3316	4404
	350.5	711	2876	3306	4412
	351	723	2875	3297	4398
	351.5	738	2871	3278	4388
	352	745	2864	3265	4373
	352.5	758	2853	3246	4355
	353	767	2844	3234	4335
	353.5	777	2832	3211	4310
	354	785	2820	3194	4289
	354.5	794	2802	3164	4254
	355	802	2786	3142	4228
	355.5	806	2768	3113	4192
	356	816	2751	3093	4157
	356.5	819	2734	3063	4119
	357	826	2713	3038	4088
	357.5	832	2694	3012	4044
	358	831	2671	2989	4007
	358.5	836	2651	2963	3962
	359	846	2631	2932	3922
	359.5	845	2604	2905	3878
	360	848	2583	2879	3842
	360.5	853	2567	2864	3812
	361	857	2548	2837	3769
	361.5	860	2527	2818	3733
	362	861	2509	2794	3683
	362.5	861	2485	2771	3637
	363	860	2462	2742	3596
	363.5	863	2441	2719	3551
	364	860	2416	2691	3507
	364.5	864	2395	2665	3453
	365	859	2371	2641	3409
	365.5	859	2350	2618	3363
	366	857	2323	2592	3322
	366.5	855	2301	2567	3280
	367	853	2278	2541	3235
	367.5	854	2261	2528	3197
	368	855	2236	2501	3151
	368.5	851	2217	2485	3111
	369	849	2197	2457	3068
	369.5	848	2176	2437	3032
	370	846	2156	2418	2992
	370.5	848	2138	2407	2956
	371	849	2120	2391	2927
	371.5	842	2105	2373	2891
	372	845	2087	2359	2859
	372.5	844	2070	2339	2827
	373	842	2054	2319	2791
	373.5	841	2035	2308	2763
	374	838	2016	2290	2730
	374.5	838	2008	2279	2704
	375	836	1987	2261	2673
	375.5	832	1978	2249	2647
	376	834	1960	2233	2616
	376.5	828	1943	2215	2578
	377	821	1925	2198	2545
	377.5	821	1910	2183	2520
	378	820	1897	2165	2499
	378.5	818	1884	2155	2476
	379	815	1869	2143	2452
	379.5	817	1856	2130	2433
	380	816	1849	2121	2420
	380.5	817	1842	2122	2409
	381	817	1835	2116	2396
	381.5	816	1830	2111	2381
	382	816	1821	2105	2362
	382.5	816	1812	2100	2351
	383	818	1806	2089	2331
	383.5	819	1797	2087	2320
	384	820	1790	2082	2311
	384.5	818	1782	2072	2295
	385	818	1779	2068	2283
	385.5	815	1773	2057	2270
	386	817	1768	2054	2258
	386.5	817	1758	2052	2254
	387	815	1755	2042	2240
	387.5	814	1749	2037	2234
	388	816	1742	2033	2222
	388.5	817	1738	2031	2215
	389	814	1728	2022	2202
	389.5	815	1726	2022	2196
	390	816	1723	2016	2190
	390.5	815	1716	2010	2186
	391	818	1713	2003	2179
	391.5	819	1710	1998	2174
	392	814	1704	1998	2169
	392.5	820	1704	1990	2162
	393	820	1695	1985	2160
	393.5	824	1695	1986	2153
	394	822	1689	1985	2152
	394.5	822	1686	1983	2147
	395	823	1682	1975	2146
	395.5	821	1683	1972	2141
	396	823	1679	1972	2138
	396.5	825	1678	1968	2136
	397	823	1674	1970	2136
	397.5	822	1670	1962	2134
	398	825	1670	1960	2130
	398.5	826	1668	1959	2130
	399	824	1664	1953	2127
	399.5	824	1662	1953	2126
	400	825	1661	1949	2126
	400.5	825	1657	1946	2116
	401	825	1657	1937	2117
	401.5	821	1653	1934	2113
	402	825	1647	1931	2108
	402.5	827	1645	1932	2106
	403	822	1642	1924	2108
	403.5	825	1641	1922	2111
	404	824	1641	1920	2105
	404.5	828	1638	1918	2109
	405	829	1638	1916	2112
	405.5	829	1635	1913	2117
	406	828	1636	1920	2118
	406.5	830	1630	1913	2113
	407	832	1633	1914	2114
	407.5	832	1632	1911	2118
	408	834	1629	1910	2117
	408.5	833	1630	1909	2118
	409	835	1629	1904	2120
	409.5	839	1628	1904	2122
	410	833	1627	1911	2122
	410.5	836	1624	1902	2114
	411	834	1621	1896	2110
	411.5	832	1616	1890	2109
	412	832	1613	1885	2106
	412.5	829	1612	1884	2107
	413	836	1610	1884	2112
	413.5	833	1608	1887	2116
	414	833	1606	1880	2117
	414.5	834	1606	1877	2119
	415	836	1604	1880	2116
	415.5	839	1601	1880	2119
	416	842	1605	1882	2123
	416.5	842	1602	1880	2126
	417	844	1603	1873	2125
	417.5	846	1604	1881	2128
	418	847	1601	1875	2130
	418.5	843	1601	1878	2136
	419	849	1602	1876	2136
	419.5	852	1600	1879	2139
	420	854	1600	1880	2139
	420.5	849	1596	1872	2131
	421	849	1591	1868	2131
	421.5	850	1591	1858	2128
	422	847	1586	1861	2126
	422.5	851	1583	1858	2133
	423	854	1583	1861	2131
	423.5	855	1583	1857	2135
	424	857	1579	1850	2133
	424.5	862	1580	1857	2140
	425	860	1579	1853	2139
	425.5	862	1575	1850	2139
	426	866	1576	1851	2141
	426.5	866	1574	1856	2146
	427	868	1570	1852	2139
	427.5	865	1565	1846	2135
	428	864	1564	1838	2130
	428.5	863	1557	1830	2129
	429	868	1557	1838	2128
	429.5	868	1552	1831	2129
	430	871	1552	1829	2132
	430.5	870	1550	1826	2130
	431	875	1546	1828	2128
	431.5	873	1547	1827	2133
	432	875	1546	1826	2138
	432.5	876	1545	1824	2137
	433	883	1539	1828	2140
	433.5	883	1543	1822	2142
	434	886	1542	1824	2146
	434.5	888	1538	1825	2146
	435	891	1538	1823	2146
	435.5	893	1534	1814	2137
	436	889	1532	1812	2133
	436.5	891	1527	1808	2133
	437	892	1524	1805	2136
	437.5	895	1522	1806	2136
	438	894	1519	1806	2132
	438.5	898	1519	1803	2135
	439	900	1516	1801	2141
	439.5	905	1519	1803	2136
	440	905	1514	1803	2146
	440.5	911	1512	1807	2144
	441	911	1513	1804	2143
	441.5	912	1511	1807	2146
	442	917	1509	1804	2144
	442.5	916	1505	1804	2149
	443	918	1506	1801	2151
	443.5	921	1504	1804	2144
	444	918	1501	1802	2138
	444.5	921	1495	1795	2135
	445	922	1493	1794	2138
	445.5	923	1490	1794	2134
	446	926	1486	1793	2137
	446.5	928	1486	1789	2141
	447	928	1487	1792	2139
	447.5	930	1484	1790	2138
	448	934	1483	1791	2142
	448.5	935	1483	1794	2145
	449	938	1483	1793	2145
	449.5	942	1482	1798	2143
	450	942	1481	1797	2147
	450.5	943	1479	1794	2140
	451	941	1472	1788	2141
	451.5	945	1471	1791	2136
	452	944	1469	1791	2139
	452.5	947	1468	1783	2138
	453	949	1467	1790	2139
	453.5	948	1465	1790	2139
	454	953	1467	1789	2138
	454.5	955	1467	1795	2147
	455	956	1464	1795	2142
	455.5	962	1466	1800	2148
	456	960	1463	1803	2149
	456.5	961	1467	1806	2147
	457	961	1464	1804	2148
	457.5	967	1460	1799	2144
	458	964	1457	1799	2140
	458.5	966	1457	1800	2140
	459	965	1456	1803	2141
	459.5	966	1455	1805	2146
	460	970	1457	1805	2146
	460.5	973	1457	1817	2154
	461	977	1459	1813	2151
	461.5	976	1459	1812	2152
	462	980	1458	1821	2157
	462.5	979	1460	1822	2156
	463	986	1462	1829	2162
	463.5	985	1458	1831	2158
	464	984	1458	1825	2153
	464.5	984	1457	1825	2151
	465	985	1458	1828	2150
	465.5	985	1460	1829	2155
	466	988	1458	1832	2153
	466.5	993	1464	1840	2159
	467	990	1460	1842	2159
	467.5	994	1464	1845	2163
	468	1000	1465	1848	2167
	468.5	1000	1466	1854	2168
	469	998	1467	1857	2166
	469.5	1000	1469	1864	2174
	470	1004	1473	1866	2178
	470.5	1003	1475	1865	2173
	471	998	1469	1863	2167
	471.5	1001	1468	1873	2162
	472	1004	1472	1878	2167
	472.5	1002	1474	1878	2168
	473	1005	1476	1880	2168
	473.5	1008	1476	1883	2175
	474	1008	1481	1890	2175
	474.5	1009	1483	1894	2178
	475	1012	1484	1899	2175
	475.5	1015	1493	1903	2177
	476	1012	1490	1914	2183
	476.5	1012	1497	1917	2183
	477	1016	1497	1921	2189
	477.5	1016	1502	1926	2190
	478	1017	1508	1930	2192
	478.5	1019	1508	1937	2193
	479	1018	1512	1943	2198
	479.5	1018	1513	1948	2205
	480	1018	1519	1956	2199
	480.5	1017	1520	1952	2185
	481	1007	1518	1947	2177
	481.5	1007	1516	1941	2175
	482	1000	1513	1947	2169
	482.5	1000	1516	1946	2169
	483	997	1519	1951	2166
	483.5	1000	1520	1949	2170
	484	998	1522	1959	2170
	484.5	1000	1525	1961	2172
	485	998	1530	1963	2174
	485.5	1002	1532	1972	2177
	486	997	1535	1974	2176
	486.5	1000	1539	1978	2177
	487	995	1538	1987	2175
	487.5	989	1538	1980	2163
	488	988	1540	1977	2166
	488.5	984	1539	1983	2162
	489	983	1539	1984	2162
	489.5	981	1543	1988	2164
	490	981	1546	1994	2161
	490.5	981	1549	1996	2163
	491	981	1549	1996	2167
	491.5	978	1550	1998	2164
	492	977	1556	2000	2164
	492.5	973	1554	2011	2162
	493	973	1559	2005	2168
	493.5	969	1558	2011	2165
	494	967	1565	2013	2165
	494.5	966	1562	2014	2166
	495	958	1564	2016	2159
	495.5	957	1560	2012	2148
	496	949	1558	2006	2155
	496.5	947	1556	2009	2145
	497	940	1553	2011	2140
	497.5	938	1553	2010	2136
	498	938	1552	2003	2139
	498.5	935	1551	2006	2133
	499	931	1548	2009	2127
	499.5	925	1546	2010	2129
	500	920	1546	2006	2117
	500.5	918	1542	2006	2122
	501	915	1539	2002	2118
	501.5	912	1539	2008	2116
	502	907	1535	2007	2109
	502.5	902	1531	2008	2105
	503	903	1528	2009	2103
	503.5	897	1524	2009	2096
	504	894	1524	2008	2092
	504.5	884	1517	2007	2086
	505	881	1514	2006	2076
	505.5	875	1507	2002	2065
	506	869	1499	1997	2048
	506.5	864	1493	1994	2039
	507	856	1485	1992	2036
	507.5	850	1478	1986	2028
	508	844	1472	1984	2021
	508.5	841	1468	1980	2013
	509	837	1462	1978	2002
	509.5	832	1454	1978	1992
	510	827	1448	1973	1984
	510.5	822	1443	1972	1977
	511	815	1435	1972	1973
	511.5	813	1430	1964	1965
	512	810	1421	1964	1955
	512.5	801	1416	1958	1949
	513	800	1408	1957	1941
	513.5	792	1402	1952	1928
	514	789	1395	1942	1922
	514.5	783	1389	1941	1908
	515	782	1379	1931	1899
	515.5	771	1372	1926	1889
	516	770	1366	1915	1878
	516.5	765	1357	1902	1870
	517	760	1347	1887	1859
	517.5	753	1342	1874	1846
	518	748	1331	1861	1833
	518.5	744	1323	1842	1825
	519	739	1317	1819	1817
	519.5	733	1307	1800	1801
	520	732	1301	1778	1791
	520.5	722	1289	1748	1771
	521	718	1282	1715	1751
	521.5	709	1267	1679	1743
	522	706	1261	1651	1728
	522.5	702	1253	1614	1713
	523	697	1243	1583	1704
	523.5	694	1235	1548	1692
	524	691	1229	1514	1681
	524.5	686	1219	1476	1668
	525	683	1215	1441	1662
	525.5	679	1203	1406	1648
	526	676	1201	1367	1635
	526.5	671	1193	1331	1627
	527	670	1186	1292	1615
	527.5	663	1179	1260	1609
	528	663	1170	1222	1596
	528.5	660	1165	1188	1585
	529	661	1159	1152	1573
	529.5	656	1150	1119	1563
	530	653	1146	1085	1552
	530.5	651	1138	1049	1529
	531	643	1130	1018	1519
	531.5	642	1121	986	1505
	532	640	1115	960	1494
	532.5	637	1108	929	1481
	533	633	1104	904	1467
	533.5	630	1095	874	1454
	534	628	1090	849	1443
	534.5	629	1084	826	1436
	535	626	1079	806	1422
	535.5	624	1076	785	1413
	536	622	1068	764	1402
	536.5	624	1063	744	1393
	537	620	1060	726	1383
	537.5	617	1057	707	1376
	538	618	1053	696	1370
	538.5	616	1047	673	1358
	539	616	1046	659	1346
	539.5	615	1041	645	1339
	540	610	1039	633	1332
	540.5	608	1034	618	1324
	541	608	1030	605	1311
	541.5	609	1028	591	1305
	542	608	1024	581	1296
	542.5	604	1020	571	1285
	543	602	1016	558	1279
	543.5	599	1014	550	1271
	544	597	1010	536	1263
	544.5	594	1006	527	1253
	545	593	1004	517	1247
	545.5	588	1001	509	1237
	546	584	997	499	1234
	546.5	584	994	492	1221
	547	579	991	481	1213
	547.5	573	986	476	1208
	548	571	984	467	1198
	548.5	568	981	459	1192
	549	566	978	451	1189
	549.5	558	974	442	1180
	550	556	973	439	1175
	550.5	554	969	431	1173
	551	547	971	427	1165
	551.5	546	967	421	1159
	552	538	962	413	1156
	552.5	534	961	405	1152
	553	529	957	402	1145
	553.5	522	955	396	1139
	554	517	951	390	1131
	554.5	513	949	384	1125
	555	505	944	377	1120
	555.5	498	939	373	1119
	556	491	940	369	1110
	556.5	486	936	364	1105
	557	479	932	357	1103
	557.5	473	930	353	1099
	558	467	924	349	1097
	558.5	463	923	346	1092
	559	454	919	342	1082
	559.5	449	919	337	1084
	560	442	915	332	1079
	560.5	437	913	329	1074
	561	427	910	323	1073
	561.5	422	906	321	1069
	562	413	904	313	1064
	562.5	409	903	312	1062
	563	402	901	309	1061
	563.5	397	899	304	1060
	564	390	895	301	1056
	564.5	384	896	298	1055
	565	378	894	293	1051
	565.5	370	890	291	1052
	566	365	890	287	1048
	566.5	359	889	284	1049
	567	354	889	280	1044
	567.5	345	890	278	1048
	568	339	887	274	1045
	568.5	335	887	273	1048
	569	327	888	270	1046
	569.5	321	887	266	1046
	570	316	885	263	1045
	570.5	311	887	262	1049
	571	307	884	260	1049
	571.5	301	880	257	1051
	572	296	876	254	1050
	572.5	291	874	252	1053
	573	285	874	250	1053
	573.5	280	873	247	1055
	574	276	873	244	1054
	574.5	272	873	243	1058
	575	266	872	242	1062
	575.5	263	872	239	1063
	576	259	871	238	1064
	576.5	253	870	233	1067
	577	249	869	233	1068
	577.5	244	868	231	1071
	578	240	867	229	1076
	578.5	235	866	229	1076
	579	232	865	226	1081
	579.5	228	864	225	1085
	580	223	863	221	1084
	580.5	221	862	222	1093
	581	216	860	218	1094
	581.5	215	860	218	1100
	582	210	860	218	1104
	582.5	205	861	216	1111
	583	203	861	214	1114
	583.5	198	862	213	1119
	584	196	862	211	1121
	584.5	193	862	211	1121
	585	190	863	208	1126
	585.5	185	863	208	1133
	586	183	862	206	1140
	586.5	179	862	207	1145
	587	176	863	206	1147
	587.5	176	862	204	1153
	588	172	863	202	1158
	588.5	168	862	203	1167
	589	168	863	201	1175
	589.5	164	864	202	1178
	590	163	865	201	1189
	590.5	162	867	201	1201
	591	162	869	203	1210
	591.5	159	870	202	1215
	592	159	875	201	1223
	592.5	156	879	201	1232
	593	155	883	202	1236
	593.5	154	888	200	1245
	594	153	893	201	1253
	594.5	152	897	200	1257
	595	152	902	202	1268
	595.5	149	906	201	1276
	596	149	910	200	1283
	596.5	148	913	200	1292
	597	146	919	200	1300
	597.5	146	923	202	1306
	598	146	928	201	1315
	598.5	145	934	201	1322
	599	143	936	202	1334
	599.5	141	942	201	1341
	600	141	950	202	1350
	600.5	143	953	202	1367
	601	140	962	202	1378
	601.5	138	967	202	1384
	602	140	972	204	1396
	602.5	136	979	203	1402
	603	135	983	204	1413
	603.5	135	987	206	1420
	604	131	994	205	1426
	604.5	130	1000	205	1439
	605	129	1005	205	1445
	605.5	128	1008	204	1454
	606	124	1016	205	1457
	606.5	122	1019	204	1465
	607	120	1027	206	1472
	607.5	119	1031	205	1483
	608	117	1035	205	1487
	608.5	114	1042	206	1498
	609	113	1045	203	1500
	609.5	110	1053	205	1510
	610	108	1054	203	1518
	610.5	105	1062	205	1525
	611	104	1067	206	1532
	611.5	100	1073	205	1537
	612	99	1079	204	1545
	612.5	96	1083	206	1550
	613	93	1087	207	1558
	613.5	93	1091	209	1563
	614	89	1096	211	1570
	614.5	88	1102	215	1582
	615	85	1106	219	1584
	615.5	82	1112	221	1590
	616	81	1113	225	1598
	616.5	78	1120	227	1601
	617	77	1125	228	1611
	617.5	75	1129	226	1612
	618	72	1134	223	1624
	618.5	71	1136	223	1621
	619	70	1141	219	1630
	619.5	67	1146	216	1632
	620	67	1151	214	1640
	620.5	65	1158	212	1658
	621	63	1162	209	1661
	621.5	63	1170	209	1666
	622	60	1170	207	1669
	622.5	60	1176	206	1676
	623	58	1177	205	1683
	623.5	57	1181	203	1686
	624	56	1185	202	1689
	624.5	55	1187	198	1690
	625	53	1191	197	1694
	625.5	53	1194	191	1698
	626	51	1194	188	1701
	626.5	51	1197	182	1703
	627	50	1201	177	1707
	627.5	48	1202	171	1712
	628	49	1203	166	1708
	628.5	48	1205	161	1716
	629	47	1207	154	1711
	629.5	46	1210	148	1713
	630	46	1208	142	1725
	630.5	46	1214	136	1733
	631	45	1220	131	1737
	631.5	44	1222	126	1742
	632	43	1223	120	1742
	632.5	43	1222	116	1743
	633	42	1224	111	1743
	633.5	41	1225	106	1743
	634	42	1224	101	1748
	634.5	40	1222	98	1749
	635	40	1224	94	1748
	635.5	39	1223	89	1750
	636	39	1221	85	1749
	636.5	39	1221	82	1752
	637	38	1221	78	1746
	637.5	37	1218	75	1744
	638	36	1216	71	1747
	638.5	37	1214	68	1745
	639	35	1212	65	1747
	639.5	36	1210	62	1745
	640	35	1208	60	1743
	640.5	34	1205	57	1742
	641	34	1201	54	1742
	641.5	33	1200	51	1743
	642	32	1194	51	1740
	642.5	33	1193	48	1739
	643	31	1188	46	1736
	643.5	32	1182	45	1742
	644	31	1184	43	1746
	644.5	31	1182	42	1744
	645	31	1179	40	1744
	645.5	29	1176	39	1737
	646	29	1170	37	1732
	646.5	29	1165	37	1733
	647	28	1157	35	1730
	647.5	28	1153	34	1725
	648	27	1145	33	1719
	648.5	27	1140	32	1718
	649	27	1133	31	1713
	649.5	26	1125	31	1708
	650	26	1119	29	1706
	650.5	25	1113	29	1712
	651	25	1108	28	1709
	651.5	25	1103	27	1705
	652	24	1096	27	1706
	652.5	24	1088	26	1701
	653	24	1081	25	1697
	653.5	23	1074	25	1689
	654	23	1062	24	1685
	654.5	23	1053	24	1683
	655	22	1045	22	1679
	655.5	21	1036	23	1671
	656	22	1025	22	1665
	656.5	21	1016	22	1661
	657	20	1008	21	1667
	657.5	21	1000	21	1667
	658	19	994	20	1660
	658.5	20	982	20	1658
	659	19	972	19	1654
	659.5	20	964	19	1647
	660	18	950	19	1641
	660.5	19	942	18	1634
	661	18	930	18	1631
	661.5	18	920	18	1628
	662	18	908	17	1620
	662.5	17	898	17	1613
	663	17	886	16	1612
	663.5	17	872	17	1609
	664	16	864	16	1608
	664.5	17	856	15	1609
	665	16	844	16	1603
	665.5	15	833	15	1600
	666	16	823	15	1597
	666.5	15	812	15	1592
	667	15	799	14	1589
	667.5	14	787	15	1584
	668	14	776	14	1578
	668.5	14	765	14	1574
	669	14	753	14	1571
	669.5	14	742	13	1569
	670	13	730	13	1563
	670.5	14	720	14	1569
	671	13	711	13	1568
	671.5	13	700	13	1560
	672	12	688	12	1554
	672.5	13	679	13	1552
	673	12	668	12	1549
	673.5	12	656	13	1543
	674	12	646	12	1537
	674.5	12	635	12	1531
	675	12	627	12	1530
	675.5	11	615	11	1522
	676	11	605	12	1515
	676.5	11	594	12	1510
	677	11	584	11	1501
	677.5	11	576	11	1500
	678	10	566	12	1492
	678.5	11	555	11	1485
	679	11	546	11	1478
	679.5	10	537	12	1473
	680	10	527	11	1467
	680.5	10	520	11	1467
	681	10	512	11	1457
	681.5	10	505	11	1454
	682	10	497	11	1444
	682.5	10	490	11	1440
	683	9	481	11	1431
	683.5	10	474	11	1422
	684	9	466	10	1413
	684.5	10	458	11	1400
	685	9	451	11	1390
	685.5	9	444	10	1380
	686	9	439	11	1368
	686.5	9	431	11	1362
	687	9	425	11	1348
	687.5	9	421	11	1343
	688	9	414	10	1338
	688.5	9	411	11	1323
	689	9	407	11	1309
	689.5	9	401	10	1293
	690	9	396	11	1281
	690.5	9	392	11	1267
	691	9	386	11	1256
	691.5	9	382	10	1237
	692	9	378	11	1224
	692.5	8	375	11	1211
	693	9	370	11	1193
	693.5	9	366	11	1182
	694	9	363	10	1167
	694.5	9	361	11	1159
	695	9	357	11	1138
	695.5	9	356	11	1123
	696	9	352	12	1107
	696.5	9	349	11	1093
	697	8	347	11	1076
	697.5	9	343	11	1065
	698	9	342	11	1045
	698.5	9	339	11	1025
	699	9	337	12	1010
	699.5	9	334	11	990
	700	9	332	12	975
	700.5	9	331	11	960
	701	9	328	12	949
	701.5	10	327	11	935
	702	9	326	12	914
	702.5	9	324	12	898
	703	9	321	12	877
	703.5	10	320	12	859
	704	9	319	12	841
	704.5	10	317	12	825
	705	9	315	12	804
	705.5	10	313	13	788
	706	9	312	12	774
	706.5	10	311	12	754
	707	10	309	13	737
	707.5	9	308	13	725
	708	10	307	12	708
	708.5	10	305	13	691
	709	10	304	13	674
	709.5	10	304	13	661
	710	10	302	13	642
	710.5	10	300	14	629
	711	11	299	13	615
	711.5	10	298	13	596
	712	10	297	14	582
	712.5	11	295	13	566
	713	11	295	14	550
	713.5	10	294	14	538
	714	11	292	14	526
	714.5	11	292	14	511
	715	11	291	14	499
	715.5	11	290	15	485
	716	11	289	14	474
	716.5	12	288	15	464
	717	11	288	14	447
	717.5	12	286	15	435
	718	11	285	16	420
	718.5	12	284	15	407
	719	12	283	15	399
	719.5	12	282	16	385
	720	12	281	16	372
	720.5	12	281	15	360
	721	13	279	16	352
	721.5	12	278	16	341
	722	13	278	17	332
	722.5	13	277	16	324
	723	13	275	16	313
	723.5	13	275	17	304
	724	13	274	17	293
	724.5	14	273	17	285
	725	13	272	18	276
	725.5	14	270	18	268
	726	14	270	17	260
	726.5	14	269	18	253
	727	15	268	18	244
	727.5	14	268	18	238
	728	15	267	19	232
	728.5	15	267	19	225
	729	16	265	20	217
	729.5	16	264	19	210
	730	16	263	19	205
	730.5	16	262	20	198
	731	16	262	20	192
	731.5	17	261	20	186
	732	17	260	21	180
	732.5	17	259	20	176
	733	18	259	21	171
	733.5	17	259	22	166
	734	18	258	21	161
	734.5	19	256	22	158
	735	18	256	21	153
	735.5	19	255	23	149
	736	19	254	23	145
	736.5	20	253	22	141
	737	19	253	23	137
	737.5	20	252	23	134
	738	21	252	24	132
	738.5	21	251	24	127
	739	21	250	24	126
	739.5	22	250	25	124
	740	21	249	25	121
	740.5	22	249	26	117
	741	23	248	26	116
	741.5	23	248	26	114
	742	23	246	26	110
	742.5	24	246	27	110
	743	24	246	27	107
	743.5	24	246	28	106
	744	25	245	28	105
	744.5	26	245	28	102
	745	26	245	29	101
	745.5	26	245	29	100
	746	27	244	30	99
	746.5	27	243	30	97
	747	27	242	31	96
	747.5	28	242	31	94
	748	28	242	31	94
	748.5	29	242	33	93
	749	29	240	32	91
	749.5	30	240	34	91
	750	30	240	33	90
	750.5	31	240	35	90
	751	31	240	36	89
	751.5	33	239	35	89
	752	32	239	36	89
	752.5	33	239	37	87
	753	34	238	37	87
	753.5	35	239	38	87
	754	35	238	39	86
	754.5	35	238	39	87
	755	37	238	40	86
	755.5	36	238	40	86
	756	38	238	41	85
	756.5	38	238	42	86
	757	39	238	43	87
	757.5	41	238	43	86
	758	40	238	45	85
	758.5	41	238	45	86
	759	42	238	46	86
	759.5	42	239	47	85
	760	43	238	47	85
	760.5	44	239	48	86
	761	45	239	49	86
	761.5	46	239	50	86
	762	46	240	50	87
	762.5	46	240	51	87
	763	47	240	53	87
	763.5	49	241	53	87
	764	49	240	54	88
	764.5	50	242	55	90
	765	51	242	56	89
	765.5	52	243	57	90
	766	53	243	58	90
	766.5	55	243	59	91
	767	55	245	60	91
	767.5	56	245	61	93
	768	57	245	62	91
	768.5	59	246	62	94
	769	59	246	64	93
	769.5	60	246	65	95
	770	62	246	67	95
	770.5	62	246	67	96
	771	65	247	69	97
	771.5	66	248	70	98
	772	67	248	73	99
	772.5	68	249	73	99

## Sheet: Fig. 4a
Figure 4a	Afterglow time (s)\[Na]/[RE]	5	7	10	12
	0	1	1	1	1
	0.5	0.94272	0.97903	0.99366	0.9844
	1	0.92124	0.95272	0.95062	0.85826
	1.5	0.86237	0.90935	0.91708	0.86346
	1.984	0.82657	0.90651	0.88883	0.88947
	2.469	0.83612	0.86314	0.85318	0.88036
	2.969	0.80668	0.83114	0.84764	0.75553
	3.469	0.80668	0.82865	0.80248	0.81404
	3.953	0.79316	0.82688	0.77291	0.79584
	4.438	0.78043	0.80981	0.78637	0.72822
	4.938	0.72792	0.80199	0.77898	0.73342
	5.422	0.72474	0.77426	0.75231	0.6788
	5.906	0.71758	0.75116	0.77106	0.69961
	6.406	0.68894	0.73196	0.71613	0.6827
	6.906	0.70406	0.73196	0.72194	0.69571
	7.391	0.66587	0.72236	0.6863	0.6515
	7.875	0.6778	0.67828	0.68735	0.63979
	8.375	0.63007	0.67117	0.68207	0.6515
	8.875	0.64916	0.65731	0.67204	0.59558
	9.359	0.60302	0.67828	0.68233	0.57867
	9.844	0.58075	0.64877	0.63401	0.57087
	10.344	0.63246	0.63526	0.62715	0.64239
	10.828	0.60143	0.62247	0.60919	0.51365
	11.313	0.55211	0.63384	0.60655	0.53186
	11.813	0.62212	0.62815	0.59678	0.53056
	12.313	0.572	0.60647	0.59704	0.55007
	12.797	0.5529	0.60434	0.5915	0.49805
	13.281	0.54813	0.62247	0.58622	0.50455
	13.781	0.54654	0.59581	0.5672	0.53446
	14.281	0.5362	0.59616	0.56958	0.51495
	14.766	0.49801	0.58976	0.56536	0.51365
	15.25	0.49324	0.54959	0.52258	0.49675
	15.75	0.54018	0.55528	0.53129	0.49285
	16.234	0.48369	0.5567	0.55743	0.49285
	16.719	0.50915	0.55279	0.54925	0.50065
	17.219	0.48687	0.55208	0.50964	0.45774
	17.719	0.47971	0.54035	0.51439	0.43953
	18.203	0.47096	0.51511	0.51254	0.47464
	18.688	0.47733	0.55208	0.51413	0.45904
	19.188	0.4463	0.51546	0.50937	0.44083
	19.688	0.43357	0.51866	0.48983	0.46684
	20.172	0.44471	0.49662	0.49406	0.43953
	20.656	0.45028	0.52293	0.49749	0.48895
	21.156	0.4646	0.49804	0.48693	0.42133
	21.656	0.42959	0.51582	0.49168	0.42653
	22.141	0.40016	0.49591	0.47003	0.43693
	22.641	0.4471	0.46854	0.46105	0.44213
	23.141	0.41766	0.48702	0.45603	0.37451
	23.625	0.4471	0.48702	0.46369	0.43303
	24.109	0.42084	0.47032	0.44521	0.41612
	24.609	0.40573	0.46427	0.43042	0.45254
	25.109	0.41289	0.46534	0.45392	0.45124
	25.594	0.37788	0.47352	0.45102	0.43043
	26.078	0.36754	0.43726	0.43464	0.38362
	26.578	0.38663	0.45574	0.44653	0.37321
	27.078	0.43914	0.44188	0.41484	0.41743
	27.563	0.41766	0.43157	0.4423	0.42523
	28.063	0.3922	0.44756	0.43359	0.43043
	28.563	0.38186	0.44294	0.4188	0.39012
	29.047	0.38982	0.42908	0.41774	0.36021
	29.531	0.38823	0.4433	0.43517	0.41612
	30.031	0.39857	0.42872	0.40533	0.36801
	30.531	0.37152	0.39922	0.38579	0.41482
	31.016	0.39618	0.41308	0.39926	0.36411
	31.5	0.358	0.42019	0.42012	0.36541
	32	0.38266	0.42517	0.39292	0.37581
	32.5	0.39061	0.43654	0.39319	0.35761
	32.969	0.34924	0.39815	0.38817	0.38101
	33.453	0.35322	0.4177	0.40032	0.35761
	33.953	0.34049	0.3946	0.3924	0.38492
	34.438	0.32936	0.40419	0.36916	0.3446
	34.922	0.33811	0.40988	0.37602	0.3433
	35.422	0.34606	0.3882	0.38606	0.3433
	35.922	0.34686	0.38749	0.36124	0.3459
	36.406	0.34129	0.39175	0.36625	0.3303
	36.891	0.31981	0.36189	0.37206	0.3251
	37.391	0.33811	0.38606	0.3681	0.31599
	37.891	0.33731	0.36367	0.3578	0.3342
	38.375	0.35561	0.40064	0.36493	0.3368
	38.859	0.35481	0.38358	0.36335	0.3199
	39.359	0.31344	0.37327	0.36203	0.35371
	39.844	0.31106	0.36865	0.35331	0.30819
	40.328	0.3222	0.36118	0.33694	0.3394
	40.828	0.33333	0.36118	0.35173	0.3264
	41.328	0.31106	0.36047	0.35041	0.31339
	41.813	0.30708	0.36865	0.35279	0.29129
	42.297	0.3031	0.37398	0.34724	0.31339
	42.797	0.31504	0.35691	0.33166	0.31599
	43.297	0.32936	0.35371	0.32453	0.31469
	43.781	0.33811	0.36118	0.32744	0.27048
	44.266	0.29515	0.36118	0.33377	0.28869
	44.766	0.31504	0.33381	0.33536	0.30169
	45.25	0.30549	0.34874	0.32295	0.26658
	45.734	0.28481	0.33345	0.31001	0.31469
	46.234	0.27844	0.33061	0.31186	0.3173
	46.734	0.28719	0.35371	0.32559	0.27828
	47.219	0.29196	0.34234	0.32928	0.31079
	47.703	0.31026	0.34163	0.32189	0.342
	48.203	0.32299	0.32243	0.30235	0.27698
	48.703	0.28719	0.33701	0.29892	0.28869
	49.188	0.26492	0.32385	0.30261	0.30169
	49.672	0.27208	0.31745	0.3042	0.28869
	50.172	0.27526	0.32776	0.30922	0.26398
	50.656	0.29117	0.3267	0.30182	0.26138
	51.141	0.27128	0.30679	0.3071	0.30429
	51.641	0.28242	0.33096	0.30156	0.26658
	52.141	0.28321	0.3267	0.29945	0.29649
	52.625	0.27605	0.33096	0.29733	0.24837
	53.109	0.27924	0.31283	0.29892	0.27568
	53.609	0.25457	0.32563	0.29892	0.26008
	54.109	0.2673	0.32492	0.28123	0.29519
	54.594	0.27208	0.31674	0.30631	0.26008
	55.078	0.26889	0.31888	0.27806	0.28088
	55.578	0.28719	0.30039	0.29918	0.24967
	56.063	0.24821	0.30572	0.28439	0.26918
	56.547	0.24901	0.30928	0.27357	0.21977
	57.047	0.24821	0.29506	0.28915	0.24967
	57.547	0.2673	0.29399	0.28466	0.28349
	58.031	0.25139	0.29826	0.27753	0.28218
	58.516	0.25139	0.28795	0.28571	0.25098
	59.016	0.25776	0.29399	0.27145	0.23537
	59.516	0.24503	0.27586	0.26961	0.26788
	60	0.24741	0.28475	0.27119	0.25488
	60.484	0.27765	0.2979	0.27885	0.24317
	60.984	0.28003	0.2979	0.26142	0.26138
	61.469	0.24344	0.28795	0.26776	0.27438
	61.953	0.24025	0.27871	0.2572	0.23537
	62.453	0.25617	0.25915	0.27304	0.25878
	62.953	0.24264	0.30323	0.27172	0.22627
	63.438	0.2506	0.27657	0.26723	0.22887
	63.922	0.2315	0.27657	0.2733	0.21977
	64.422	0.23469	0.27693	0.25904	0.22237
	64.922	0.25776	0.2915	0.25323	0.25618
	65.406	0.24264	0.27373	0.25323	0.25358
	65.891	0.24344	0.30288	0.26327	0.24057
	66.391	0.24741	0.29435	0.25904	0.21456
	66.875	0.22593	0.2883	0.24927	0.23017
	67.359	0.22434	0.2947	0.2403	0.26008
	67.859	0.26173	0.27942	0.24848	0.21586
	68.359	0.24901	0.27977	0.24188	0.20676
	68.844	0.23946	0.26875	0.23633	0.24317
	69.328	0.24662	0.27266	0.25191	0.24837
	69.828	0.24582	0.26733	0.23185	0.24577
	70.328	0.22355	0.27231	0.25244	0.20026
	70.813	0.25696	0.28404	0.24267	0.21717
	71.297	0.21877	0.25169	0.24214	0.23797
	71.797	0.24582	0.262	0.24901	0.22367
	72.297	0.20764	0.26164	0.25297	0.21326
	72.781	0.22753	0.24742	0.2469	0.21326
	73.281	0.20286	0.25276	0.25297	0.24837
	73.781	0.24423	0.23676	0.23528	0.19896
	74.266	0.24344	0.25204	0.24109	0.21326
	74.75	0.23071	0.2556	0.24743	0.22367
	75.25	0.22275	0.2492	0.2395	0.19246
	75.75	0.214	0.25062	0.23422	0.23407
	76.234	0.22832	0.25595	0.21864	0.17945
	76.719	0.22753	0.23747	0.25033	0.19896
	77.219	0.22116	0.26271	0.21838	0.21977
	77.719	0.2323	0.2492	0.23977	0.21066
	78.203	0.23389	0.25915	0.22498	0.17555
	78.703	0.2148	0.2492	0.2263	0.22887
	79.203	0.20127	0.25667	0.21574	0.18986
	79.688	0.21877	0.24351	0.22894	0.22627
	80.172	0.19809	0.23036	0.21495	0.20026
	80.672	0.20684	0.24422	0.20993	0.20676
	81.172	0.21877	0.25133	0.24399	0.17815
	81.656	0.20048	0.24138	0.21706	0.20936
	82.141	0.20525	0.246	0.23105	0.18336
	82.641	0.20048	0.24067	0.22577	0.18466
	83.141	0.17422	0.23818	0.22815	0.19116
	83.625	0.18934	0.2492	0.21389	0.20286
	84.125	0.1965	0.23534	0.2057	0.17295
	84.625	0.21877	0.21934	0.20544	0.21847
	85.109	0.19968	0.23	0.22551	0.17685
	85.594	0.20525	0.22894	0.21627	0.20026
	86.094	0.214	0.23996	0.21283	0.20546
	86.594	0.20446	0.24493	0.19805	0.17035
	87.078	0.20923	0.2396	0.22445	0.16125
	87.563	0.1965	0.23071	0.21547	0.18075
	88.063	0.17422	0.21365	0.20333	0.20416
	88.563	0.20843	0.23249	0.21706	0.18726
	89.047	0.1782	0.21258	0.19884	0.21586
	89.531	0.20843	0.2236	0.20333	0.18205
	90.031	0.18218	0.23107	0.19805	0.20546
	90.516	0.21161	0.23462	0.20412	0.23147
	91	0.18775	0.24884	0.21098	0.16775
	91.5	0.17582	0.22503	0.20808	0.15605
	92	0.17184	0.21863	0.19356	0.17555
	92.484	0.16945	0.22005	0.20702	0.13654
	92.969	0.18695	0.22609	0.21283	0.14044
	93.469	0.17979	0.22894	0.20808	0.16775
	93.969	0.16945	0.22929	0.19329	0.20026
	94.453	0.19411	0.22645	0.20386	0.16905
	94.938	0.1957	0.22823	0.19488	0.17035
	95.438	0.17025	0.22147	0.20491	0.16645
	95.938	0.18616	0.2133	0.21046	0.16255
	96.422	0.17343	0.21365	0.19092	0.18596
	96.922	0.179	0.21223	0.19488	0.17425
	97.422	0.1973	0.22254	0.19963	0.15215
	97.906	0.19809	0.2005	0.19356	0.16385
	98.391	0.20446	0.21578	0.18775	0.16255
	98.891	0.19332	0.20725	0.19778	0.18856
	99.391	0.18377	0.20334	0.17877	0.17945
	99.859	0.18775	0.21721	0.18326	0.20676
	100.344	0.19332	0.21401	0.19118	0.14954
	100.844	0.16786	0.22396	0.18669	0.16255
	101.344	0.17343	0.21578	0.18986	0.17425
	101.828	0.18457	0.2101	0.18062	0.17555
	102.328	0.1965	0.21223	0.18299	0.18466
	102.828	0.18616	0.21507	0.19276	0.17035
	103.313	0.17025	0.20014	0.18379	0.17425
	103.797	0.15593	0.23036	0.18299	0.18466
	104.297	0.18377	0.20228	0.18194	0.14564
	104.797	0.18616	0.18343	0.1896	0.18466
	105.281	0.1957	0.20547	0.18511	0.15995
	105.766	0.1782	0.21436	0.19039	0.17035
	106.266	0.1599	0.20476	0.17983	0.19116
	106.766	0.17343	0.20903	0.18801	0.16645
	107.25	0.14638	0.21081	0.17877	0.15865
	107.75	0.15354	0.19517	0.16874	0.15475
	108.25	0.1607	0.21721	0.18299	0.16125
	108.734	0.18218	0.19694	0.1756	0.16645
	109.219	0.18377	0.19908	0.17243	0.16775
	109.719	0.19252	0.18734	0.1859	0.16255
	110.219	0.15593	0.19445	0.16187	0.18205
	110.703	0.17184	0.18308	0.1756	0.16125
	111.188	0.16866	0.19303	0.1727	0.12874
	111.688	0.14718	0.19268	0.16926	0.17685
	112.188	0.17661	0.18699	0.17666	0.15475
	112.672	0.15195	0.19694	0.17903	0.13004
	113.156	0.16229	0.20441	0.17217	0.16515
	113.656	0.16866	0.18912	0.18115	0.15865
	114.141	0.17343	0.19552	0.16874	0.15735
	114.625	0.15513	0.20014	0.18088	0.16905
	115.125	0.16706	0.19694	0.16161	0.14434
	115.625	0.15115	0.20121	0.16451	0.13004
	116.109	0.17422	0.19232	0.17058	0.14304
	116.594	0.14399	0.18237	0.16636	0.16645
	117.094	0.14558	0.18201	0.17243	0.13784
	117.594	0.17263	0.18983	0.16134	0.17035
	118.078	0.13445	0.20085	0.16821	0.15995
	118.563	0.15354	0.1973	0.16741	0.15735
	119.063	0.13604	0.19694	0.17243	0.14304
	119.563	0.14797	0.19303	0.16715	0.14564
	120.047	0.1599	0.18877	0.1719	0.15215
	120.547	0.1615	0.1813	0.16029	0.17035
	121.047	0.14479	0.16993	0.16504	0.14564
	121.531	0.16309	0.18699	0.16636	0.15995
	122.016	0.15354	0.18166	0.17032	0.14694
	122.516	0.18536	0.17206	0.1719	0.15735
	123.016	0.1424	0.18095	0.15817	0.16125
	123.5	0.1424	0.19197	0.16477	0.15605
	123.984	0.1615	0.18486	0.14867	0.12874
	124.484	0.16309	0.16779	0.16609	0.16515
	124.984	0.1432	0.16744	0.16741	0.14044
	125.469	0.18298	0.18095	0.15791	0.13264
	125.969	0.16786	0.17988	0.15342	0.14174
	126.469	0.14638	0.17917	0.14286	0.16255
	126.953	0.14956	0.16388	0.1484	0.13654
	127.438	0.18775	0.18272	0.14919	0.15865
	127.938	0.14638	0.17739	0.15104	0.12354
	128.438	0.15115	0.16388	0.15659	0.11964
	128.922	0.15036	0.17277	0.14787	0.13654
	129.406	0.15831	0.1813	0.15817	0.13784
	129.906	0.13842	0.17561	0.15316	0.14954
	130.406	0.15911	0.1749	0.14655	0.16385
	130.891	0.14399	0.1781	0.14576	0.13134
	131.391	0.15672	0.17206	0.14603	0.13654
	131.891	0.11217	0.18343	0.14603	0.14564
	132.375	0.15434	0.17348	0.15738	0.15735
	132.859	0.13763	0.18059	0.13995	0.10793
	133.359	0.13922	0.15428	0.16002	0.12874
	133.859	0.13763	0.1813	0.13731	0.10013
	134.344	0.14081	0.17028	0.13995	0.15085
	134.828	0.13842	0.16104	0.14523	0.12744
	135.328	0.13763	0.16815	0.15157	0.13394
	135.828	0.14161	0.15997	0.1484	0.12224
	136.313	0.1615	0.1653	0.15685	0.11313
	136.797	0.15593	0.17846	0.1558	0.13394
	137.297	0.13604	0.15677	0.1484	0.11704
	137.781	0.13365	0.17312	0.15051	0.10273
	138.266	0.16388	0.17384	0.14735	0.10273
	138.766	0.14399	0.16388	0.14312	0.14694
	139.266	0.14718	0.16495	0.14127	0.12744
	139.75	0.13842	0.15002	0.14391	0.13784
	140.234	0.12331	0.15926	0.14682	0.12354
	140.734	0.13604	0.15428	0.13995	0.14434
	141.234	0.13286	0.15891	0.13626	0.13524
	141.719	0.11933	0.16637	0.13678	0.13524
	142.203	0.12251	0.15535	0.14312	0.11183
	142.703	0.13047	0.17028	0.14735	0.12224
	143.188	0.11695	0.16388	0.14048	0.11053
	143.672	0.12808	0.15322	0.12622	0.11964
	144.172	0.14479	0.16282	0.14339	0.10013
	144.672	0.14558	0.16601	0.14603	0.12094
	145.156	0.13365	0.16388	0.1455	0.14694
	145.641	0.14479	0.17135	0.13546	0.12614
	146.141	0.15911	0.17064	0.1286	0.11573
	146.641	0.12331	0.16957	0.14682	0.10533
	147.125	0.13842	0.14077	0.13388	0.11313
	147.609	0.13126	0.15535	0.13494	0.13394
	148.109	0.13763	0.16459	0.14101	0.12354
	148.609	0.13206	0.16957	0.13282	0.13134
	149.094	0.12013	0.16246	0.14022	0.12614
	149.594	0.13763	0.139	0.13388	0.10403
	150.094	0.12649	0.15393	0.13784	0.10013
	150.578	0.14479	0.15144	0.13229	0.12614
	151.063	0.13683	0.15535	0.1286	0.10793
	151.563	0.13763	0.15428	0.13256	0.11443
	152.063	0.11774	0.14966	0.13784	0.13784
	152.547	0.12172	0.15215	0.13018	0.13134
	153.031	0.13763	0.14966	0.13256	0.10013
	153.531	0.13206	0.16068	0.12807	0.11053
	154.031	0.13683	0.1486	0.13467	0.11834
	154.516	0.12808	0.1422	0.13203	0.12744
	155.016	0.1249	0.15784	0.13705	0.13264
	155.516	0.11456	0.15393	0.13071	0.11964
	156	0.13922	0.15997	0.14233	0.11573
	156.484	0.14558	0.15357	0.13177	0.11573
	156.984	0.11615	0.13544	0.13335	0.10403
	157.484	0.12967	0.1454	0.12252	0.13394
	157.969	0.12251	0.14682	0.122	0.12874
	158.453	0.11774	0.15819	0.13282	0.09103
	158.953	0.13842	0.15464	0.13731	0.10013
	159.453	0.13365	0.14077	0.1381	0.10533
	159.938	0.1074	0.1518	0.13705	0.12484
	160.422	0.12331	0.15002	0.12807	0.11964
	160.922	0.12092	0.15286	0.11883	0.11313
	161.406	0.13842	0.15819	0.12781	0.10663
	161.891	0.12411	0.14824	0.12015	0.11834
	162.391	0.13286	0.14397	0.11909	0.11313
	162.891	0.11774	0.15002	0.12965	0.11834
	163.375	0.11695	0.1486	0.12569	0.11964
	163.859	0.11695	0.13971	0.11883	0.10403
	164.359	0.11297	0.13864	0.11804	0.12354
	164.859	0.13604	0.15108	0.11619	0.11964
	165.344	0.11695	0.14611	0.12358	0.11053
	165.813	0.11456	0.14255	0.13467	0.10793
	166.313	0.12411	0.13224	0.12332	0.10273
	166.797	0.11217	0.14042	0.11672	0.11834
	167.281	0.12092	0.14646	0.11777	0.12744
	167.781	0.12729	0.14362	0.11751	0.10793
	168.281	0.12808	0.13367	0.11962	0.07672
	168.766	0.12013	0.14291	0.11566	0.09363
	169.25	0.12013	0.14291	0.11645	0.11053
	169.75	0.10581	0.14042	0.11539	0.10793
	170.25	0.1074	0.14077	0.11883	0.09883
	170.734	0.13047	0.15144	0.12279	0.09623
	171.219	0.11854	0.13509	0.13071	0.11964
	171.719	0.11774	0.12691	0.11698	0.13524
	172.203	0.11615	0.13971	0.11698	0.10793
	172.688	0.10819	0.14788	0.11355	0.09363
	173.188	0.11854	0.15499	0.11936	0.10273
	173.688	0.11695	0.14149	0.11196	0.09363
	174.172	0.11854	0.14646	0.11196	0.11183
	174.656	0.12411	0.1358	0.11804	0.09623
	175.156	0.12092	0.13011	0.11328	0.10793
	175.656	0.1074	0.14824	0.10642	0.11443
	176.141	0.1074	0.1454	0.1117	0.11313
	176.625	0.11535	0.13722	0.12569	0.10143
	177.125	0.10422	0.13118	0.11038	0.10013
	177.609	0.11217	0.11873	0.10246	0.09753
	178.094	0.12331	0.13615	0.10642	0.10143
	178.594	0.10819	0.13153	0.11064	0.10923
	179.094	0.11217	0.1358	0.11962	0.10793
	179.578	0.11138	0.12727	0.10906	0.08843
	180.063	0.11456	0.13473	0.11804	0.11053
	180.563	0.10263	0.12051	0.10219	0.09493
	181.063	0.12649	0.13615	0.10879	0.10923
	181.547	0.10979	0.12762	0.10272	0.08843
	182.031	0.10581	0.13153	0.108	0.11053
	182.531	0.11058	0.13651	0.10483	0.08973
	183.016	0.11615	0.12833	0.10694	0.09363
	183.5	0.11615	0.12904	0.11645	0.09363
	184	0.12092	0.13651	0.10562	0.11443
	184.5	0.10979	0.1262	0.11355	0.09233
	184.984	0.10819	0.12975	0.11355	0.09883
	185.469	0.10979	0.12727	0.10034	0.09623
	185.969	0.10581	0.12798	0.11275	0.10923
	186.469	0.09785	0.12336	0.11223	0.11053
	186.953	0.09865	0.12833	0.10932	0.09363
	187.438	0.12411	0.12122	0.11117	0.09493
	187.938	0.11138	0.1326	0.11223	0.09623
	188.422	0.11615	0.1358	0.11302	0.09753
	188.906	0.11297	0.1262	0.10457	0.08713
	189.406	0.09547	0.14149	0.10457	0.09363
	189.906	0.11058	0.13544	0.10193	0.11573
	190.391	0.10422	0.12869	0.1051	0.10273
	190.875	0.12013	0.12656	0.11011	0.08843
	191.375	0.11933	0.13189	0.1043	0.06632
	191.875	0.09387	0.11802	0.10562	0.10533
	192.359	0.11933	0.12336	0.10351	0.08583
	192.844	0.10979	0.12975	0.10061	0.09493
	193.344	0.1074	0.11945	0.10061	0.09753
	193.828	0.0891	0.12549	0.1117	0.10273
	194.313	0.10422	0.1326	0.10827	0.07282
	194.813	0.11456	0.13153	0.11117	0.09883
	195.313	0.10183	0.11731	0.10694	0.09623
	195.797	0.10183	0.12087	0.09348	0.08583
	196.281	0.09626	0.1134	0.09717	0.08713
	196.781	0.11138	0.12122	0.10351	0.10793
	197.281	0.09944	0.11625	0.10853	0.08583
	197.766	0.10183	0.12798	0.10034	0.07802
	198.25	0.10422	0.11589	0.1014	0.08973
	198.75	0.11535	0.11625	0.10193	0.09363
	199.234	0.09785	0.12904	0.10351	0.08973
	199.719	0.10899	0.12051	0.10219	0.07152
	200.219	0.10342	0.123	0.10747	0.08322
	200.719	0.10024	0.12691	0.09638	0.10013
	201.203	0.09865	0.11625	0.09797	0.08843
	201.688	0.11933	0.11162	0.09533	0.07932
	202.188	0.09069	0.12762	0.09137	0.08322
	202.688	0.10263	0.12336	0.10536	0.08713
	203.172	0.09387	0.1134	0.09849	0.09363
	203.656	0.09069	0.10629	0.09453	0.07282
	204.156	0.10024	0.11411	0.10853	0.07802
	204.641	0.09865	0.12158	0.09691	0.07932
	205.125	0.10501	0.12158	0.09638	0.09753
	205.625	0.08751	0.11589	0.1051	0.09493
	206.125	0.10183	0.12158	0.09665	0.09233
	206.609	0.10263	0.12549	0.09744	0.07932
	207.094	0.11456	0.12264	0.09691	0.08453
	207.594	0.1074	0.10771	0.09823	0.09623
	208.094	0.11456	0.11198	0.10747	0.09883
	208.578	0.10819	0.12158	0.0977	0.10403
	209.063	0.10103	0.12727	0.09506	0.09623
	209.563	0.0899	0.12691	0.09242	0.09623
	210.047	0.10183	0.1198	0.09321	0.09493
	210.531	0.08512	0.11162	0.10457	0.09493
	211.031	0.09149	0.107	0.10246	0.09103
	211.531	0.10183	0.12229	0.09559	0.08192
	212.016	0.09308	0.12158	0.08872	0.10403
	212.5	0.09865	0.11838	0.10087	0.08713
	213	0.11695	0.1166	0.10721	0.08843
	213.5	0.09228	0.10665	0.09427	0.07672
	213.984	0.08671	0.11305	0.09559	0.07932
	214.469	0.09706	0.11056	0.10298	0.07672
	214.969	0.09387	0.12656	0.09638	0.09103
	215.469	0.08433	0.11589	0.09638	0.07672
	215.953	0.10979	0.11127	0.09269	0.08713
	216.453	0.10024	0.11127	0.09533	0.10663
	216.953	0.08831	0.12549	0.08133	0.08583
	217.438	0.09387	0.11838	0.09559	0.07152
	217.922	0.10103	0.10487	0.09585	0.10403
	218.422	0.08671	0.12478	0.08925	0.09103
	218.922	0.07876	0.11198	0.09242	0.08973
	219.406	0.09228	0.10203	0.09216	0.08583
	219.891	0.09069	0.10736	0.10087	0.08843
	220.391	0.10103	0.0974	0.09348	0.07672
	220.891	0.09865	0.10843	0.08952	0.06892
	221.375	0.09865	0.11269	0.08556	0.06762
	221.875	0.09626	0.1038	0.08952	0.06892
	222.375	0.09547	0.12051	0.09612	0.09493
	222.859	0.09228	0.12264	0.08265	0.07932
	223.344	0.08433	0.107	0.09084	0.06502
	223.844	0.09387	0.12122	0.07869	0.08062
	224.344	0.07955	0.11731	0.0948	0.07412
	224.828	0.09547	0.11127	0.09506	0.07672
	225.313	0.0899	0.1102	0.0948	0.09363
	225.813	0.08831	0.10807	0.07922	0.09233
	226.313	0.08671	0.11198	0.09348	0.08973
	226.797	0.07637	0.10736	0.09876	0.08713
	227.281	0.08115	0.10558	0.09216	0.06892
	227.781	0.10024	0.11376	0.08608	0.09103
	228.266	0.11138	0.10309	0.09638	0.06892
	228.75	0.09944	0.10416	0.08899	0.08713
	229.25	0.08751	0.11376	0.08503	0.09103
	229.75	0.08194	0.10558	0.09189	0.07932
	230.234	0.10581	0.10487	0.08186	0.09363
	230.719	0.09149	0.10771	0.09427	0.07672
	231.219	0.08353	0.09847	0.0882	0.07152
	231.719	0.10263	0.11376	0.08292	0.08322
	232.203	0.09785	0.09883	0.08292	0.08322
	232.672	0.08433	0.10416	0.08714	0.07542
	233.172	0.09626	0.10096	0.07737	0.07802
	233.656	0.08592	0.10594	0.0845	0.07022
	234.141	0.09785	0.11091	0.08476	0.09623
	234.641	0.0891	0.09776	0.0845	0.08192
	235.141	0.08433	0.1102	0.08318	0.07282
	235.625	0.10581	0.08852	0.08793	0.06892
	236.109	0.09547	0.09883	0.0874	0.08713
	236.609	0.08831	0.10167	0.09031	0.09493
	237.109	0.08274	0.1038	0.08556	0.06242
	237.594	0.08274	0.10843	0.08054	0.06762
	238.078	0.09228	0.09669	0.08925	0.08843
	238.578	0.10501	0.0974	0.08608	0.07282
	239.063	0.08831	0.10523	0.0808	0.08062
	239.547	0.09308	0.09634	0.08212	0.08322
	240.047	0.09228	0.08994	0.08107	0.09233
	240.547	0.08115	0.10451	0.08503	0.07282
	241.031	0.07558	0.1038	0.07922	0.07282
	241.516	0.09547	0.11482	0.09163	0.06892
	242.016	0.07876	0.11198	0.08476	0.07412
	242.516	0.09228	0.10025	0.08292	0.08062
	243	0.08512	0.10878	0.0808	0.07152
	243.484	0.10024	0.10878	0.08767	0.08973
	243.984	0.09626	0.10843	0.08107	0.07932
	244.469	0.07717	0.09101	0.07711	0.07542
	244.953	0.08592	0.09634	0.08952	0.06762
	245.453	0.07796	0.10238	0.08159	0.07152
	245.953	0.07478	0.10878	0.09004	0.07412
	246.438	0.08274	0.11162	0.08107	0.05722
	246.922	0.07955	0.09065	0.08186	0.06892
	247.422	0.07637	0.10096	0.09163	0.07022
	247.922	0.08592	0.10451	0.07895	0.06502
	248.406	0.08035	0.09421	0.08556	0.07152
	248.891	0.08592	0.10096	0.07526	0.07152
	249.391	0.09387	0.1038	0.07843	0.07672
	249.875	0.08274	0.09527	0.07024	0.07802
	250.359	0.0716	0.10523	0.0779	0.05982
	250.859	0.08512	0.1006	0.08476	0.06892
	251.359	0.08353	0.10523	0.08107	0.06372
	251.844	0.08194	0.08994	0.08608	0.08453
	252.328	0.08592	0.08958	0.07843	0.07802
	252.828	0.07637	0.09243	0.07816	0.09363
	253.328	0.08115	0.10238	0.08872	0.07022
	253.813	0.07876	0.09954	0.08265	0.06892
	254.297	0.08512	0.09812	0.07975	0.06372
	254.797	0.08194	0.09101	0.07579	0.06372
	255.281	0.08512	0.09349	0.07605	0.07542
	255.766	0.0899	0.11198	0.07341	0.06632
	256.266	0.08831	0.09243	0.07816	0.05462
	256.766	0.07717	0.1038	0.07367	0.07412
	257.25	0.09069	0.10594	0.08212	0.06502
	257.734	0.08194	0.09634	0.08635	0.08192
	258.234	0.08353	0.09172	0.07711	0.07282
	258.734	0.07558	0.09243	0.08344	0.06762
	259.219	0.07399	0.09705	0.07209	0.06892
	259.703	0.07478	0.09065	0.07843	0.06892
	260.203	0.08194	0.09563	0.0705	0.05202
	260.688	0.08751	0.08461	0.07895	0.07542
	261.172	0.09387	0.09705	0.08239	0.06762
	261.672	0.08512	0.09634	0.07816	0.07932
	262.172	0.08194	0.08425	0.08054	0.07152
	262.656	0.08353	0.0974	0.07922	0.07542
	263.141	0.07637	0.0839	0.06892	0.08192
	263.641	0.07478	0.09776	0.07103	0.06502
	264.141	0.08115	0.09349	0.0779	0.06892
	264.625	0.07717	0.07999	0.08212	0.07282
	265.109	0.07001	0.0871	0.07711	0.07022
	265.609	0.06921	0.09669	0.08001	0.06632
	266.094	0.0708	0.09314	0.07895	0.07282
	266.578	0.08751	0.10416	0.06998	0.08062
	267.078	0.07637	0.09278	0.07235	0.07672
	267.578	0.07717	0.09705	0.07948	0.05202
	268.063	0.07637	0.08994	0.07288	0.08713
	268.547	0.07796	0.0974	0.07579	0.07412
	269.047	0.0708	0.09563	0.07024	0.05982
	269.547	0.08751	0.08674	0.07526	0.06112
	270.031	0.09069	0.09278	0.07262	0.05592
	270.516	0.07399	0.09101	0.07394	0.06892
	271.016	0.0708	0.08958	0.07394	0.06502
	271.5	0.06523	0.09705	0.07975	0.05722
	271.984	0.07796	0.09883	0.07235	0.06372
	272.484	0.08274	0.08994	0.08159	0.06242
	272.984	0.09308	0.08994	0.07156	0.05202
	273.469	0.07876	0.08745	0.07473	0.05462
	273.953	0.08274	0.08141	0.0779	0.06762
	274.453	0.08115	0.0903	0.06337	0.06112
	274.953	0.07558	0.08674	0.06786	0.06762
	275.438	0.08115	0.0903	0.07182	0.08062
	275.922	0.07717	0.08212	0.07103	0.06372
	276.422	0.08831	0.08567	0.07024	0.06892
	276.906	0.06205	0.08461	0.07684	0.05722
	277.391	0.07319	0.09278	0.07341	0.07932
	277.891	0.07796	0.09207	0.0779	0.05462
	278.391	0.07955	0.09954	0.0742	0.06502
	278.875	0.07955	0.09172	0.07182	0.07282
	279.359	0.08035	0.09385	0.06892	0.06502
	279.859	0.06523	0.08247	0.07843	0.05592
	280.359	0.0716	0.09172	0.07024	0.08973
	280.844	0.07717	0.09527	0.06839	0.05462
	281.328	0.0708	0.09385	0.06443	0.06762
	281.828	0.06603	0.08674	0.07262	0.05982
	282.328	0.06523	0.07821	0.07288	0.06892
	282.813	0.07239	0.08674	0.07024	0.06372
	283.313	0.09865	0.08354	0.06179	0.05722
	283.813	0.08831	0.09421	0.0742	0.06112
	284.297	0.06523	0.09101	0.06998	0.06242
	284.781	0.08353	0.08745	0.06786	0.05202
	285.281	0.07478	0.09634	0.0713	0.07542
	285.781	0.06444	0.08247	0.0647	0.07022
	286.266	0.0716	0.08532	0.07262	0.06632
	286.75	0.0716	0.0871	0.06813	0.06632
	287.25	0.07319	0.08816	0.06786	0.04291
	287.75	0.06444	0.09136	0.06734	0.05592
	288.234	0.06921	0.08247	0.0713	0.05332
	288.734	0.05887	0.07963	0.05889	0.05462
	289.234	0.06285	0.08745	0.06945	0.05072
	289.719	0.08433	0.08319	0.07367	0.04941
	290.203	0.06762	0.06932	0.07447	0.06112
	290.703	0.07637	0.08425	0.07473	0.05722
	291.203	0.06523	0.08532	0.0647	0.05332
	291.688	0.07717	0.08994	0.0647	0.05202
	292.172	0.07717	0.08212	0.06417	0.07672
	292.672	0.06603	0.10025	0.06443	0.06112
	293.172	0.06364	0.08745	0.06496	0.05982
	293.656	0.07478	0.08745	0.07552	0.06112
	294.141	0.08194	0.0871	0.07024	0.06892
	294.641	0.07399	0.08816	0.06734	0.06112
	295.125	0.08353	0.07501	0.07341	0.06242
	295.609	0.0716	0.07572	0.06153	0.05982
	296.109	0.0716	0.08958	0.06179	0.05852
	296.609	0.08194	0.08461	0.0676	0.05982
	297.094	0.07319	0.08887	0.07103	0.04551
	297.578	0.07239	0.07821	0.06443	0.05072
	298.078	0.07876	0.07963	0.07024	0.06112
	298.563	0.05967	0.08212	0.07182	0.06242
	299.047	0.08751	0.08247	0.06998	0.05332
	299.531	0.07399	0.08852	0.06707	0.05722
	300.031	0.07478	0.07927	0.06047	0.05462
	300.516	0.06205	0.07785	0.07103	0.04811
	301	0.07717	0.08461	0.06945	0.04941
	301.5	0.06444	0.07536	0.07341	0.06372
	302	0.07876	0.07927	0.06866	0.07022
	302.484	0.06842	0.07216	0.07024	0.05462
	302.969	0.06285	0.07999	0.06417	0.06632
	303.469	0.08512	0.07714	0.06496	0.06632
	303.969	0.06921	0.08923	0.0676	0.07412
	304.453	0.06683	0.07821	0.05915	0.06112
	304.938	0.06523	0.07999	0.06866	0.08192
	305.438	0.06444	0.08532	0.06786	0.05202
	305.922	0.07001	0.07999	0.06839	0.06892
	306.406	0.05489	0.0807	0.06285	0.04941
	306.906	0.08274	0.08638	0.06654	0.06502
	307.406	0.06126	0.07465	0.06443	0.05332
	307.891	0.07955	0.08034	0.0639	0.04811
	308.375	0.08671	0.09172	0.06734	0.05202
	308.875	0.07717	0.06577	0.06549	0.06112
	309.375	0.06523	0.08176	0.06337	0.05722
	309.859	0.05807	0.08674	0.06549	0.05982
	310.344	0.06205	0.07323	0.05677	0.07022
	310.844	0.06603	0.07394	0.05994	0.04681
	311.328	0.07001	0.08674	0.06047	0.05072
	311.813	0.07239	0.08532	0.05968	0.04161
	312.313	0.06523	0.0903	0.06205	0.06242
	312.813	0.07478	0.07465	0.05757	0.06502
	313.297	0.06285	0.0903	0.05809	0.06112
	313.781	0.06921	0.07288	0.06205	0.04161
	314.281	0.06603	0.07608	0.06549	0.05592
	314.781	0.08512	0.08958	0.06311	0.05982
	315.266	0.06762	0.07821	0.05941	0.06892
	315.75	0.06285	0.08034	0.061	0.06762
	316.25	0.07955	0.08461	0.061	0.05982
	316.734	0.06762	0.0839	0.06179	0.06892
	317.219	0.06921	0.07927	0.06179	0.06112
	317.719	0.08433	0.07359	0.05492	0.05722
	318.219	0.07955	0.08816	0.05413	0.06372
	318.703	0.06921	0.08141	0.06205	0.05202
	319.188	0.05967	0.08034	0.06443	0.04941
	319.688	0.07637	0.07394	0.05519	0.05592
	320.188	0.06842	0.07643	0.06126	0.05462
	320.672	0.07239	0.07216	0.05704	0.07152
	321.156	0.06126	0.07679	0.05836	0.04681
	321.656	0.07239	0.07643	0.05308	0.05202
	322.141	0.07239	0.07999	0.06073	0.05722
	322.625	0.05807	0.08212	0.06337	0.06112
	323.125	0.05887	0.07892	0.06417	0.05462
	323.625	0.05967	0.07074	0.061	0.05722
	324.109	0.06603	0.07927	0.05783	0.06112
	324.594	0.06603	0.07643	0.05625	0.05592
	325.094	0.05887	0.07359	0.05598	0.06112
	325.594	0.0708	0.07252	0.05651	0.05592
	326.078	0.06523	0.07963	0.06311	0.05722
	326.563	0.06364	0.07252	0.06681	0.05852
	327.063	0.06046	0.0743	0.05862	0.05072
	327.547	0.06285	0.07501	0.06126	0.04161
	328.031	0.06126	0.0743	0.05915	0.04291
	328.531	0.05807	0.06577	0.06258	0.05592
	329.031	0.05887	0.07999	0.05941	0.03381
	329.516	0.05251	0.07288	0.05862	0.05202
	330	0.05648	0.07288	0.06681	0.05592
	330.5	0.07796	0.07074	0.06153	0.05722
	331	0.06205	0.07359	0.06549	0.05202
	331.484	0.06842	0.07323	0.05915	0.06502
	331.969	0.06683	0.06612	0.05836	0.06762
	332.469	0.06364	0.07572	0.05466	0.08062
	332.953	0.05569	0.08638	0.05598	0.04161
	333.438	0.05648	0.0711	0.05492	0.05462
	333.938	0.06842	0.07394	0.05836	0.06372
	334.438	0.05887	0.07039	0.05651	0.05332
	334.922	0.05887	0.07039	0.05941	0.05462
	335.406	0.08274	0.0711	0.05968	0.04941
	335.906	0.06842	0.07714	0.06285	0.05722
	336.406	0.05569	0.07288	0.05836	0.06892
	336.891	0.07399	0.06648	0.05862	0.04681
	337.375	0.06683	0.08212	0.05123	0.06372
	337.875	0.06285	0.07465	0.06786	0.06112
	338.375	0.05091	0.07323	0.0573	0.05072
	338.859	0.05648	0.06825	0.05334	0.04811
	339.359	0.06285	0.08141	0.05519	0.03511
	339.859	0.05648	0.07643	0.0507	0.05592
	340.344	0.0541	0.0711	0.05387	0.04941
	340.828	0.04455	0.07323	0.06126	0.06632
	341.328	0.05728	0.07821	0.05149	0.04681
	341.828	0.06364	0.07359	0.05308	0.03251
	342.313	0.06046	0.07216	0.05968	0.05202
	342.797	0.04535	0.07216	0.05545	0.03771
	343.297	0.05251	0.07643	0.05572	0.04941
	343.797	0.05569	0.06577	0.0536	0.04551
	344.281	0.07558	0.07714	0.05281	0.06502
	344.781	0.05569	0.07145	0.05783	0.05202
	345.281	0.04773	0.08141	0.05994	0.05852
	345.766	0.06921	0.06719	0.0573	0.05202
	346.25	0.05967	0.07572	0.05519	0.03641
	346.75	0.05648	0.06754	0.05519	0.04291
	347.25	0.06126	0.07785	0.05308	0.04551
	347.734	0.07478	0.07643	0.05044	0.05462
	348.219	0.06046	0.07216	0.05096	0.04161
	348.719	0.06921	0.07003	0.05915	0.04811
	349.219	0.05648	0.07252	0.05281	0.04551
	349.703	0.06126	0.06968	0.05492	0.05332
	350.188	0.06285	0.05972	0.05598	0.04291
	350.688	0.06603	0.07003	0.05176	0.05332
	351.172	0.07319	0.06825	0.06205	0.06372
	351.656	0.06285	0.0711	0.05862	0.05852
	352.156	0.06046	0.07536	0.05651	0.04551
	352.656	0.06762	0.07288	0.05545	0.04681
	353.141	0.0541	0.06506	0.06126	0.03641
	353.625	0.0716	0.06861	0.05176	0.04941
	354.125	0.06762	0.06897	0.05387	0.04681
	354.625	0.05967	0.06577	0.0544	0.05332
	355.109	0.06683	0.07074	0.05387	0.05462
	355.594	0.05728	0.06363	0.05044	0.06372
	356.094	0.05967	0.07181	0.05757	0.04551
	356.578	0.05569	0.07216	0.04938	0.04681
	357.063	0.05012	0.07821	0.05757	0.05202
	357.563	0.0533	0.06399	0.05889	0.04551
	358.063	0.06523	0.0615	0.05704	0.03511
	358.547	0.05648	0.06897	0.0536	0.05202
	359.031	0.05569	0.07821	0.05783	0.04811
	359.531	0.04614	0.05652	0.04912	0.04291
	360.031	0.05569	0.06683	0.05572	0.05202
	360.516	0.06523	0.06932	0.0639	0.06892
	361	0.05887	0.05937	0.05176	0.05462
	361.5	0.04455	0.06825	0.05704	0.04941
	361.984	0.04773	0.07252	0.0573	0.05982
	362.469	0.06046	0.06932	0.05387	0.04031
	362.969	0.05967	0.06043	0.04885	0.03251
	363.469	0.05171	0.0647	0.04832	0.04291
	363.953	0.05171	0.0647	0.05387	0.03251
	364.438	0.06683	0.06754	0.05994	0.05072
	364.938	0.06285	0.06114	0.04832	0.05982
	365.438	0.06205	0.07145	0.05123	0.04551
	365.906	0.06364	0.07501	0.05677	0.04941
	366.391	0.05569	0.06861	0.05149	0.05072
	366.891	0.04614	0.06825	0.0536	0.05592
	367.375	0.04773	0.07074	0.05228	0.03511
	367.859	0.04932	0.06577	0.04674	0.03901
	368.359	0.04932	0.08283	0.04991	0.06892
	368.859	0.06205	0.06719	0.04912	0.03771
	369.344	0.05887	0.0615	0.05281	0.04811
	369.828	0.05171	0.0711	0.05387	0.04551
	370.328	0.0541	0.06968	0.05915	0.04811
	370.828	0.05807	0.07572	0.05176	0.03121
	371.313	0.06603	0.07003	0.04832	0.03901
	371.797	0.0533	0.07359	0.05598	0.04941
	372.297	0.05569	0.06683	0.05757	0.04291
	372.781	0.05728	0.07679	0.04832	0.05592
	373.266	0.05569	0.0679	0.04595	0.05202
	373.766	0.05967	0.07536	0.05096	0.03511
	374.266	0.04932	0.0615	0.04964	0.06242
	374.75	0.04057	0.06897	0.0478	0.04161
	375.234	0.05251	0.06648	0.04938	0.04161
	375.734	0.04932	0.06541	0.05387	0.05072
	376.234	0.04932	0.06683	0.04912	0.04161
	376.719	0.05967	0.0647	0.04806	0.04941
	377.203	0.06364	0.06008	0.04912	0.04161
	377.703	0.05807	0.06825	0.05202	0.03251
	378.188	0.05807	0.07465	0.05096	0.04421
	378.672	0.05251	0.06221	0.04753	0.04681
	379.172	0.06364	0.06825	0.04278	0.04421
	379.672	0.05887	0.06363	0.05334	0.04161
	380.156	0.05728	0.06328	0.05466	0.04551
	380.641	0.06285	0.06079	0.05123	0.05332
	381.141	0.06046	0.06719	0.05308	0.05072
	381.641	0.06046	0.06221	0.04912	0.03381
	382.125	0.06205	0.06008	0.05757	0.04031
	382.609	0.04375	0.06932	0.05202	0.03381
	383.109	0.07558	0.06434	0.05255	0.05852
	383.594	0.04694	0.06754	0.05308	0.04291
	384.078	0.06523	0.06577	0.05598	0.05462
	384.578	0.05728	0.06221	0.04595	0.05332
	385.078	0.0533	0.07039	0.05228	0.04161
	385.563	0.04694	0.06683	0.04912	0.04551
	386.047	0.05251	0.06506	0.0478	0.04811
	386.547	0.05569	0.06292	0.04542	0.04291
	387.047	0.04057	0.06506	0.04832	0.04551
	387.531	0.04535	0.06186	0.04489	0.05462
	388.016	0.0716	0.07536	0.047	0.05072
	388.516	0.0541	0.05795	0.04225	0.03901
	389	0.0541	0.07359	0.05044	0.04291
	389.484	0.04455	0.06079	0.04727	0.03381
	389.984	0.04853	0.06186	0.04832	0.05202
	390.484	0.05489	0.06114	0.04727	0.04681
	390.969	0.05489	0.06257	0.04621	0.05592
	391.453	0.05489	0.07039	0.04912	0.04291
	391.953	0.05807	0.05475	0.04832	0.03381
	392.453	0.05489	0.07039	0.05149	0.04941
	392.938	0.04455	0.06612	0.04912	0.02991
	393.422	0.04773	0.07145	0.05413	0.04811
	393.922	0.04296	0.06114	0.05228	0.05332
	394.422	0.05807	0.05652	0.05228	0.05072
	394.906	0.05728	0.06008	0.04383	0.04161
	395.406	0.06285	0.06434	0.04621	0.04291
	395.906	0.05569	0.06612	0.04859	0.05592
	396.391	0.04535	0.05972	0.04806	0.03511
	396.875	0.0533	0.0711	0.0507	0.03901
	397.375	0.05489	0.06434	0.04806	0.03121
	397.875	0.05091	0.07003	0.04595	0.03901
	398.359	0.05648	0.06328	0.04647	0.04681
	398.844	0.05012	0.07074	0.04383	0.04811
	399.344	0.04614	0.06221	0.0441	0.05202
	399.844	0.04773	0.05368	0.04357	0.04811
	400.328	0.05171	0.06043	0.04806	0.04941
	400.828	0.05489	0.07501	0.04885	0.03901
	401.328	0.04773	0.06221	0.04991	0.04031
	401.813	0.05489	0.06114	0.04912	0.03641
	402.297	0.05728	0.06186	0.04806	0.04291
	402.797	0.05012	0.06186	0.05255	0.03901
	403.297	0.05251	0.0679	0.04595	0.04031
	403.781	0.05648	0.06292	0.047	0.04811
	404.266	0.06523	0.05972	0.04647	0.04031
	404.766	0.06046	0.06683	0.04515	0.04031
	405.266	0.0358	0.05617	0.05492	0.04551
	405.75	0.0533	0.06648	0.04225	0.03901
	406.234	0.05251	0.05901	0.047	0.03641
	406.734	0.05251	0.05261	0.04251	0.04941
	407.219	0.05887	0.06541	0.05228	0.04941
	407.703	0.04773	0.05581	0.05255	0.03901
	408.203	0.06126	0.06363	0.04489	0.04811
	408.703	0.05967	0.05937	0.04727	0.02991
	409.188	0.04932	0.06008	0.04225	0.03381
	409.672	0.05967	0.0615	0.04885	0.04421
	410.172	0.05091	0.06506	0.04964	0.03771
	410.672	0.06364	0.05795	0.04489	0.04291
	411.156	0.0541	0.0615	0.04647	0.05462
	411.641	0.05967	0.06008	0.04199	0.02471
	412.141	0.03739	0.06328	0.04885	0.03641
	412.625	0.04535	0.05475	0.03961	0.03381
	413.109	0.05807	0.06363	0.0441	0.03511
	413.609	0.04773	0.05226	0.03882	0.05462
	414.109	0.04455	0.04764	0.047	0.05332
	414.594	0.04535	0.06506	0.04647	0.04551
	415.078	0.06046	0.0583	0.04647	0.03901
	415.578	0.05251	0.05972	0.04647	0.04811
	416.078	0.05807	0.06399	0.04172	0.03901
	416.563	0.04216	0.07465	0.04515	0.04291
	417.047	0.06046	0.05261	0.04251	0.04031
	417.547	0.04535	0.05795	0.05308	0.04681
	418.031	0.06126	0.05581	0.04515	0.05202
	418.516	0.04932	0.0551	0.04251	0.04291
	419.016	0.05967	0.05617	0.04331	0.03121
	419.516	0.04853	0.05723	0.03697	0.04681
	420	0.04375	0.06008	0.04515	0.04421
	420.484	0.05489	0.05439	0.05202	0.05202
	420.984	0.04216	0.06506	0.04225	0.05332
	421.484	0.05728	0.05688	0.05044	0.05332
	421.969	0.0533	0.05901	0.04225	0.03641
	422.453	0.03819	0.0583	0.0441	0.05462
	422.953	0.0541	0.06506	0.04568	0.05202
	423.438	0.03978	0.05155	0.04621	0.03121
	423.922	0.04614	0.06186	0.04753	0.03771
	424.422	0.05091	0.05688	0.04146	0.02731
	424.922	0.04455	0.0647	0.04067	0.03771
	425.406	0.05091	0.06114	0.04991	0.04421
	425.891	0.05728	0.06363	0.04595	0.03511
	426.391	0.04455	0.06434	0.04304	0.04031
	426.891	0.03819	0.05972	0.04093	0.04681
	427.375	0.04853	0.05937	0.04146	0.03641
	427.859	0.03819	0.05937	0.04489	0.05852
	428.359	0.04614	0.05759	0.04991	0.01951
	428.844	0.05012	0.05901	0.04489	0.04031
	429.328	0.0533	0.05475	0.04647	0.05722
	429.828	0.05569	0.05475	0.04304	0.04421
	430.328	0.04614	0.0551	0.04093	0.04811
	430.813	0.0533	0.05581	0.03987	0.04161
	431.297	0.04614	0.05261	0.04225	0.05332
	431.797	0.04694	0.06221	0.04225	0.03771
	432.297	0.05012	0.05795	0.04251	0.02861
	432.766	0.05171	0.05652	0.04595	0.04421
	433.25	0.04137	0.06257	0.04278	0.04681
	433.75	0.05251	0.06186	0.04119	0.03771
	434.234	0.04455	0.05617	0.04278	0.03121
	434.719	0.04614	0.0519	0.04885	0.03251
	435.219	0.04853	0.06079	0.04093	0.04811
	435.719	0.05569	0.05368	0.03644	0.04291
	436.203	0.04375	0.06186	0.04489	0.02731
	436.688	0.04296	0.0551	0.03935	0.03771
	437.188	0.06205	0.05723	0.03987	0.04161
	437.688	0.05091	0.05155	0.03935	0.04681
	438.172	0.0533	0.06541	0.04383	0.04811
	438.656	0.05091	0.05475	0.04832	0.04421
	439.156	0.03898	0.0519	0.04383	0.03121
	439.656	0.0533	0.05226	0.04436	0.03121
	440.141	0.0533	0.06079	0.03961	0.03121
	440.641	0.04694	0.06008	0.04225	0.04031
	441.141	0.04932	0.07003	0.04146	0.02601
	441.625	0.05728	0.05581	0.04251	0.03511
	442.109	0.04296	0.05581	0.04172	0.04291
	442.609	0.04057	0.05652	0.04436	0.03251
	443.109	0.05569	0.05723	0.03723	0.03511
	443.594	0.04932	0.06328	0.04225	0.04031
	444.078	0.04853	0.06114	0.04199	0.03381
	444.578	0.03978	0.0551	0.03855	0.04291
	445.078	0.04535	0.06186	0.04489	0.04031
	445.563	0.0541	0.05972	0.0478	0.04421
	446.063	0.05091	0.04728	0.04542	0.02861
	446.563	0.0358	0.0615	0.04885	0.05072
	447.047	0.05171	0.05475	0.04067	0.02471
	447.531	0.04296	0.04941	0.0441	0.03511
	448.031	0.04535	0.06399	0.03512	0.03381
	448.531	0.04614	0.05155	0.04067	0.04161
	449.016	0.04614	0.06612	0.03935	0.03381
	449.5	0.04853	0.05795	0.04727	0.03511
	450	0.05091	0.05972	0.03802	0.04811
	450.5	0.04614	0.04764	0.04093	0.04031
	450.984	0.04932	0.06363	0.04199	0.04811
	451.469	0.04694	0.06008	0.03697	0.03381
	451.969	0.04296	0.05581	0.04463	0.04161
	452.453	0.04932	0.05261	0.04251	0.03641
	452.938	0.05648	0.05652	0.04727	0.03641
	453.438	0.06921	0.05546	0.03591	0.02601
	453.938	0.05012	0.05866	0.04463	0.03511
	454.422	0.0366	0.05332	0.04093	0.03641
	454.906	0.04694	0.04977	0.04331	0.04421
	455.406	0.04694	0.04835	0.04146	0.03901
	455.906	0.04535	0.05368	0.03987	0.04031
	456.391	0.03819	0.04977	0.03618	0.03901
	456.875	0.05251	0.05972	0.04119	0.03121
	457.375	0.04375	0.05119	0.04172	0.04031
	457.859	0.03978	0.06434	0.03855	0.04031
	458.344	0.05807	0.05688	0.04383	0.03381
	458.844	0.04137	0.06186	0.03591	0.03121
	459.344	0.04773	0.05012	0.0404	0.02861
	459.828	0.03978	0.0551	0.03433	0.04291
	460.313	0.03739	0.05972	0.04199	0.02471
	460.813	0.04137	0.05688	0.04225	0.03381
	461.313	0.03739	0.04621	0.04093	0.03511
	461.797	0.0366	0.0487	0.03829	0.03381
	462.281	0.05012	0.04692	0.03908	0.02731
	462.781	0.0366	0.05368	0.04251	0.03641
	463.266	0.03182	0.05475	0.04436	0.02861
	463.75	0.04694	0.05652	0.0404	0.02861
	464.25	0.04296	0.04444	0.03538	0.05332
	464.75	0.04853	0.05901	0.03486	0.04551
	465.234	0.04057	0.05581	0.03644	0.04291
	465.719	0.04694	0.05439	0.04568	0.04811
	466.219	0.04932	0.03839	0.04225	0.03641
	466.719	0.05648	0.05901	0.03538	0.04031
	467.203	0.05171	0.05795	0.04172	0.04031
	467.688	0.04296	0.04728	0.04172	0.03641
	468.188	0.04853	0.04728	0.03935	0.03641
	468.672	0.04375	0.05119	0.03961	0.03641
	469.156	0.0358	0.05688	0.03882	0.02991
	469.656	0.04614	0.04835	0.04146	0.03381
	470.156	0.05012	0.04764	0.04331	0.02471
	470.641	0.03898	0.05581	0.03961	0.02991
	471.125	0.05012	0.06186	0.03565	0.04031
	471.625	0.04296	0.04301	0.03538	0.03641
	472.125	0.04694	0.05226	0.03908	0.02471
	472.609	0.03978	0.04835	0.03644	0.03511
	473.094	0.035	0.04941	0.03829	0.03641
	473.594	0.04535	0.05084	0.04067	0.04551
	474.078	0.04296	0.05475	0.03882	0.02601
	474.563	0.035	0.04515	0.03776	0.04161
	475.063	0.0533	0.05297	0.03723	0.04161
	475.563	0.03898	0.0487	0.03935	0.02601
	476.047	0.04694	0.04799	0.03802	0.02991
	476.531	0.04614	0.05297	0.03987	0.02601
	477.031	0.04296	0.05439	0.04568	0.03121
	477.531	0.03739	0.06186	0.03776	0.04031
	478.016	0.0533	0.05688	0.04119	0.04681
	478.5	0.05012	0.04941	0.03565	0.02341
	479	0.05091	0.05759	0.04278	0.04681
	479.484	0.04375	0.05226	0.03776	0.04291
	479.969	0.0541	0.05226	0.03327	0.02731
	480.469	0.05489	0.05403	0.03248	0.04031
	480.969	0.04137	0.04621	0.03961	0.03381
	481.453	0.04137	0.05759	0.04225	0.02861
	481.938	0.04773	0.05155	0.04014	0.02991
	482.438	0.04455	0.05475	0.04278	0.02991
	482.938	0.05171	0.05403	0.0338	0.02991
	483.422	0.04296	0.04728	0.03723	0.02731
	483.906	0.04853	0.04835	0.04436	0.04941
	484.406	0.0533	0.05403	0.03829	0.03121
	484.891	0.04694	0.05332	0.03406	0.04161
	485.375	0.0533	0.0487	0.04119	0.03121
	485.875	0.04375	0.05048	0.0367	0.03771
	486.375	0.04535	0.05368	0.03908	0.02991
	486.859	0.04694	0.05403	0.03776	0.02861
	487.344	0.04137	0.05617	0.03802	0.03121
	487.844	0.0366	0.05972	0.03697	0.01691
	488.344	0.05091	0.0455	0.03512	0.03251
	488.828	0.05171	0.0519	0.03591	0.02991
	489.313	0.04375	0.04835	0.0367	0.03901
	489.813	0.04057	0.05403	0.04119	0.03381
	490.313	0.04296	0.05617	0.03855	0.02991
	490.797	0.05091	0.05048	0.03459	0.03251
	491.297	0.03739	0.04728	0.03486	0.04031
	491.797	0.04535	0.0487	0.04225	0.02991
	492.281	0.04375	0.04835	0.0404	0.03121
	492.766	0.04296	0.05048	0.03459	0.03381
	493.266	0.04375	0.05155	0.0404	0.03641
	493.766	0.03898	0.04977	0.03723	0.04031
	494.25	0.04535	0.04657	0.03776	0.04291
	494.734	0.04216	0.05475	0.03961	0.03771
	495.234	0.04694	0.05332	0.04093	0.03641
	495.734	0.05251	0.0551	0.03802	0.02471
	496.219	0.04216	0.05261	0.03565	0.03251
	496.719	0.03341	0.04728	0.0375	0.03511
	497.219	0.0366	0.0551	0.03486	0.02861
	497.703	0.04853	0.05119	0.03327	0.04421
	498.188	0.05091	0.05048	0.03855	0.02601
	498.688	0.04694	0.05475	0.03538	0.03511
	499.172	0.04216	0.0487	0.03142	0.02991
	499.656	0.04455	0.04657	0.03459	0.04291
	500.141	0.04614	0.0551	0.03882	0.02731

## Sheet: Fig. 4b
Figure 4b	Afterglow time (s)\Gd3+ (mol %)	5	10	20
	0.016	1	1	1
	0.516	1.00924	0.9875	0.93972
	1.016	0.99076	0.9275	0.92117
	1.5	0.98521	0.895	0.94127
	1.984	0.86691	0.845	0.91036
	2.484	0.91497	0.84875	0.86321
	2.984	0.83734	0.85875	0.86553
	3.469	0.90203	0.7775	0.8408
	3.953	0.86506	0.73625	0.75657
	4.453	0.87246	0.755	0.77821
	4.953	0.78004	0.76875	0.74034
	5.438	0.78189	0.6925	0.76739
	5.922	0.85028	0.74	0.70711
	6.422	0.77634	0.735	0.72875
	6.906	0.73937	0.6625	0.73957
	7.391	0.7061	0.70625	0.73957
	7.891	0.67283	0.655	0.69861
	8.391	0.73013	0.705	0.6677
	8.875	0.67837	0.6825	0.6762
	9.359	0.66359	0.6075	0.67156
	9.859	0.62107	0.61	0.67543
	10.359	0.6488	0.6	0.64606
	10.844	0.65619	0.6075	0.61592
	11.344	0.65619	0.58875	0.64992
	11.844	0.66359	0.6	0.61824
	12.328	0.67098	0.64375	0.56414
	12.813	0.6488	0.60375	0.61747
	13.313	0.6451	0.535	0.63601
	13.813	0.59519	0.6	0.59737
	14.297	0.62847	0.59125	0.57419
	14.781	0.52126	0.55375	0.58037
	15.281	0.60813	0.52875	0.58733
	15.781	0.59889	0.49625	0.56569
	16.266	0.60998	0.4725	0.53014
	16.766	0.55823	0.5075	0.53014
	17.266	0.63771	0.5225	0.58269
	17.75	0.56192	0.495	0.49614
	18.234	0.57486	0.54375	0.49768
	18.734	0.5342	0.465	0.51932
	19.234	0.50092	0.46125	0.47759
	19.719	0.49353	0.46375	0.47913
	20.203	0.57856	0.455	0.52009
	20.703	0.48429	0.43375	0.50618
	21.203	0.48244	0.47625	0.46909
	21.688	0.50277	0.4325	0.47682
	22.172	0.50092	0.47875	0.48609
	22.672	0.51941	0.4525	0.43895
	23.156	0.51941	0.46875	0.45363
	23.641	0.45287	0.44875	0.46754
	24.141	0.52495	0.4	0.49536
	24.641	0.47689	0.4425	0.44822
	25.125	0.51756	0.42125	0.44977
	25.609	0.51571	0.41625	0.45672
	26.109	0.47874	0.44	0.43122
	26.609	0.46396	0.39375	0.44977
	27.094	0.44177	0.46375	0.41808
	27.578	0.45287	0.41125	0.42813
	28.078	0.4732	0.40375	0.44745
	28.563	0.43068	0.405	0.43972
	29.047	0.45656	0.4075	0.41345
	29.547	0.40111	0.37875	0.40804
	30.047	0.45102	0.3975	0.4119
	30.531	0.45656	0.4025	0.43045
	31.016	0.44547	0.3225	0.41499
	31.516	0.49168	0.37	0.38794
	32.016	0.39741	0.36	0.42117
	32.484	0.40665	0.39375	0.43431
	32.984	0.43808	0.39875	0.40417
	33.484	0.37708	0.38	0.38794
	33.969	0.44732	0.35625	0.35703
	34.453	0.39187	0.3925	0.38176
	34.953	0.38817	0.3575	0.37558
	35.453	0.39002	0.37875	0.35471
	35.938	0.41405	0.39625	0.36862
	36.422	0.38262	0.38875	0.35162
	36.922	0.32717	0.345	0.35471
	37.422	0.41405	0.3725	0.37635
	37.906	0.41035	0.33375	0.39954
	38.391	0.34381	0.36375	0.33849
	38.891	0.41774	0.34625	0.38717
	39.375	0.37523	0.3675	0.33462
	39.859	0.36414	0.3	0.35858
	40.359	0.43253	0.32	0.32921
	40.859	0.38078	0.345	0.34776
	41.344	0.37153	0.31125	0.33771
	41.828	0.34566	0.34375	0.33153
	42.328	0.36784	0.32875	0.35626
	42.828	0.30869	0.32875	0.34312
	43.313	0.36784	0.31125	0.32226
	43.813	0.33457	0.3075	0.3323
	44.313	0.33272	0.315	0.30294
	44.797	0.33826	0.315	0.32148
	45.281	0.32163	0.30875	0.32998
	45.781	0.3475	0.3225	0.32148
	46.281	0.33087	0.28625	0.33385
	46.766	0.34196	0.2975	0.29057
	47.25	0.34011	0.3425	0.28516
	47.75	0.33272	0.3125	0.3408
	48.25	0.37338	0.30875	0.31221
	48.734	0.36784	0.30375	0.33308
	49.219	0.29205	0.30375	0.30526
	49.719	0.31608	0.30625	0.3323
	50.203	0.28835	0.305	0.3238
	50.688	0.36599	0.30875	0.28207
	51.188	0.32348	0.28625	0.29675
	51.688	0.33826	0.2425	0.29907
	52.172	0.27726	0.26	0.32689
	52.656	0.36414	0.30625	0.34235
	53.156	0.33087	0.26	0.27434
	53.656	0.32717	0.29	0.30371
	54.141	0.27542	0.2925	0.28207
	54.641	0.31793	0.285	0.28825
	55.141	0.31978	0.3375	0.27743
	55.625	0.29575	0.285	0.31839
	56.109	0.31608	0.2625	0.28284
	56.609	0.34196	0.2575	0.2898
	57.109	0.27542	0.2725	0.27434
	57.594	0.30499	0.27125	0.25193
	58.078	0.27726	0.275	0.28516
	58.578	0.30499	0.25875	0.27048
	59.078	0.27172	0.26625	0.29057
	59.563	0.30499	0.2325	0.26584
	60.047	0.28651	0.28625	0.27898
	60.547	0.25878	0.28625	0.28362
	61.031	0.25323	0.25625	0.29212
	61.516	0.26433	0.245	0.26507
	62.016	0.27172	0.24875	0.26971
	62.516	0.28835	0.2475	0.25425
	63	0.2366	0.30875	0.28053
	63.484	0.28096	0.2475	0.27666
	63.984	0.2976	0.2325	0.26662
	64.484	0.25878	0.2625	0.27434
	64.969	0.26987	0.25875	0.24575
	65.453	0.32163	0.2475	0.26043
	65.953	0.28466	0.2575	0.27048
	66.438	0.28466	0.2325	0.25193
	66.922	0.28281	0.25	0.2442
	67.422	0.25878	0.2325	0.25425
	67.922	0.2939	0.26625	0.2473
	68.406	0.21996	0.245	0.27821
	68.891	0.27357	0.2325	0.23261
	69.391	0.25508	0.25625	0.21484
	69.891	0.25139	0.23125	0.22257
	70.375	0.25508	0.19625	0.25116
	70.859	0.25323	0.235	0.27666
	71.359	0.27542	0.2375	0.25193
	71.844	0.23475	0.27	0.21716
	72.328	0.27357	0.2225	0.23493
	72.828	0.24584	0.24	0.23416
	73.328	0.25693	0.2275	0.21947
	73.813	0.28835	0.19125	0.25116
	74.297	0.26802	0.23625	0.2357
	74.797	0.24769	0.23	0.23725
	75.297	0.24769	0.225	0.2442
	75.781	0.22551	0.2375	0.22488
	76.266	0.24584	0.21	0.20943
	76.766	0.26987	0.26625	0.24189
	77.25	0.20887	0.2375	0.22566
	77.734	0.24214	0.21125	0.23493
	78.234	0.25323	0.2425	0.22025
	78.734	0.22181	0.20125	0.21484
	79.219	0.24584	0.22	0.22566
	79.703	0.24769	0.23	0.21406
	80.203	0.2329	0.2375	0.23107
	80.703	0.23845	0.2375	0.23879
	81.188	0.24399	0.1975	0.22952
	81.688	0.23845	0.21875	0.21638
	82.188	0.22551	0.21125	0.20402
	82.672	0.27726	0.22625	0.21406
	83.156	0.22921	0.22	0.19938
	83.656	0.22551	0.21125	0.22952
	84.156	0.22921	0.21375	0.22025
	84.641	0.24769	0.2	0.23184
	85.125	0.21627	0.20125	0.22179
	85.625	0.22366	0.20875	0.21097
	86.125	0.24399	0.2025	0.2102
	86.609	0.22921	0.22375	0.21175
	87.094	0.26802	0.23	0.21252
	87.594	0.23475	0.16875	0.18856
	88.078	0.21257	0.2175	0.2272
	88.563	0.25693	0.22	0.21947
	89.063	0.21257	0.18375	0.20015
	89.563	0.17745	0.19625	0.18624
	90.047	0.22181	0.18875	0.20247
	90.531	0.27172	0.20125	0.22179
	91.031	0.19593	0.2225	0.22411
	91.531	0.26248	0.17125	0.20093
	92.016	0.19963	0.18375	0.18315
	92.516	0.16451	0.1875	0.21561
	93.016	0.2329	0.22625	0.18624
	93.5	0.25508	0.185	0.18702
	93.984	0.21257	0.21875	0.20711
	94.484	0.19593	0.1875	0.21252
	94.984	0.20518	0.2225	0.20479
	95.469	0.21442	0.19125	0.18006
	95.953	0.22366	0.15125	0.18393
	96.453	0.19778	0.18625	0.1932
	96.953	0.21442	0.195	0.20556
	97.438	0.21442	0.17375	0.16383
	97.922	0.20887	0.185	0.20325
	98.422	0.20333	0.2375	0.17465
	98.891	0.19593	0.18125	0.17543
	99.375	0.19039	0.20875	0.16538
	99.875	0.19778	0.19	0.17852
	100.375	0.16636	0.18	0.19011
	100.859	0.2366	0.1675	0.18315
	101.344	0.2366	0.1925	0.19011
	101.844	0.21072	0.16625	0.19552
	102.344	0.19224	0.175	0.18702
	102.828	0.19593	0.1975	0.16847
	103.313	0.14233	0.17875	0.18006
	103.813	0.19039	0.1375	0.17079
	104.297	0.16821	0.195	0.16847
	104.781	0.16821	0.17	0.20402
	105.281	0.20887	0.15625	0.17465
	105.781	0.19409	0.16875	0.16692
	106.266	0.18484	0.15875	0.16461
	106.75	0.22921	0.16125	0.18161
	107.25	0.19224	0.1675	0.18856
	107.75	0.22551	0.17125	0.17156
	108.234	0.18669	0.1575	0.17543
	108.734	0.1793	0.15375	0.19552
	109.234	0.1756	0.18625	0.16229
	109.719	0.18299	0.2025	0.15765
	110.203	0.21442	0.16	0.17774
	110.703	0.16451	0.1675	0.16383
	111.203	0.16266	0.15375	0.1677
	111.688	0.17745	0.19125	0.17311
	112.172	0.17745	0.155	0.16924
	112.672	0.19963	0.16125	0.17079
	113.172	0.18299	0.16625	0.15611
	113.656	0.17745	0.175	0.17079
	114.141	0.15712	0.16625	0.16229
	114.641	0.14787	0.145	0.17697
	115.125	0.1793	0.1675	0.16229
	115.609	0.14603	0.14625	0.15533
	116.109	0.16821	0.17625	0.17388
	116.609	0.1756	0.155	0.17774
	117.094	0.19039	0.2	0.15301
	117.578	0.15527	0.17875	0.1677
	118.078	0.16451	0.1775	0.16847
	118.578	0.18299	0.13375	0.16538
	119.063	0.17006	0.16375	0.1677
	119.563	0.17745	0.15375	0.14838
	120.063	0.18299	0.16	0.14606
	120.547	0.16636	0.16625	0.13601
	121.031	0.16266	0.1475	0.16924
	121.531	0.18115	0.15125	0.1592
	122.031	0.15157	0.1375	0.14451
	122.516	0.15527	0.1325	0.15533
	123	0.16266	0.155	0.14065
	123.5	0.18854	0.155	0.16074
	124	0.13678	0.165	0.14219
	124.484	0.17745	0.14375	0.15147
	124.969	0.15527	0.18125	0.14451
	125.469	0.14418	0.13125	0.14838
	125.953	0.15896	0.1475	0.16538
	126.438	0.17006	0.155	0.14451
	126.938	0.19224	0.15125	0.1592
	127.438	0.15157	0.15375	0.15224
	127.922	0.16451	0.13875	0.14065
	128.406	0.16821	0.1425	0.16306
	128.906	0.16821	0.15875	0.15997
	129.406	0.18115	0.14	0.15379
	129.891	0.18299	0.135	0.16383
	130.375	0.14787	0.15	0.14065
	130.875	0.16451	0.17	0.14606
	131.359	0.15712	0.145	0.14142
	131.844	0.13494	0.17	0.1476
	132.344	0.15712	0.1325	0.15224
	132.844	0.17006	0.15	0.13679
	133.328	0.16081	0.12875	0.16074
	133.813	0.19593	0.14875	0.14529
	134.313	0.18115	0.15125	0.14297
	134.813	0.15896	0.1525	0.14219
	135.297	0.14972	0.145	0.13833
	135.797	0.15896	0.1475	0.13756
	136.297	0.15342	0.15125	0.16151
	136.781	0.13678	0.12625	0.12056
	137.266	0.14418	0.14375	0.1476
	137.766	0.15896	0.16875	0.16383
	138.266	0.15527	0.15375	0.14219
	138.75	0.16266	0.16	0.14451
	139.234	0.13863	0.14	0.14142
	139.734	0.15342	0.1125	0.14297
	140.234	0.16266	0.1225	0.15379
	140.719	0.14787	0.1325	0.14297
	141.203	0.17745	0.13375	0.1221
	141.703	0.15342	0.12625	0.14297
	142.188	0.13863	0.12375	0.14142
	142.672	0.14603	0.155	0.14142
	143.172	0.14418	0.12625	0.12442
	143.672	0.15527	0.1575	0.12287
	144.156	0.14418	0.12625	0.12983
	144.641	0.17745	0.11875	0.14838
	145.141	0.15527	0.1475	0.1391
	145.641	0.13494	0.11375	0.11669
	146.125	0.16636	0.135	0.13292
	146.625	0.13124	0.14125	0.13215
	147.125	0.12569	0.135	0.13524
	147.609	0.12939	0.135	0.13369
	148.094	0.13863	0.15	0.12674
	148.594	0.14233	0.1275	0.15224
	149.094	0.16266	0.1575	0.10896
	149.578	0.12569	0.1175	0.11824
	150.063	0.12569	0.13875	0.14297
	150.563	0.15527	0.14125	0.14297
	151.063	0.18669	0.12625	0.14606
	151.547	0.16081	0.13875	0.10974
	152.031	0.13678	0.12625	0.13215
	152.531	0.12384	0.125	0.14374
	153.016	0.14048	0.14125	0.14065
	153.5	0.14233	0.11625	0.12597
	154	0.16081	0.13375	0.12674
	154.5	0.14603	0.12625	0.12287
	154.984	0.14048	0.13	0.12519
	155.469	0.12384	0.10625	0.13215
	155.969	0.12939	0.1225	0.12751
	156.469	0.14418	0.1175	0.11901
	156.953	0.15157	0.13375	0.1306
	157.438	0.15342	0.1125	0.14219
	157.938	0.14972	0.13375	0.12133
	158.422	0.16081	0.135	0.11747
	158.906	0.11275	0.13875	0.11978
	159.406	0.12754	0.12875	0.12828
	159.906	0.12569	0.12625	0.12983
	160.391	0.11275	0.11875	0.11824
	160.875	0.12384	0.115	0.11051
	161.375	0.12384	0.11375	0.11901
	161.875	0.1146	0.13375	0.11128
	162.359	0.11091	0.11375	0.11592
	162.859	0.1719	0.12125	0.11283
	163.359	0.14972	0.12875	0.11592
	163.844	0.12939	0.14375	0.12442
	164.328	0.12569	0.1375	0.13447
	164.828	0.13494	0.1075	0.13756
	165.313	0.09057	0.0925	0.11978
	165.797	0.13863	0.115	0.1136
	166.281	0.12754	0.13875	0.11206
	166.781	0.12754	0.135	0.11206
	167.281	0.1146	0.11875	0.10587
	167.766	0.13678	0.105	0.12365
	168.25	0.13124	0.11625	0.09737
	168.75	0.09982	0.14	0.10201
	169.234	0.1183	0.13125	0.11592
	169.719	0.15896	0.1025	0.10896
	170.219	0.1146	0.11125	0.10278
	170.719	0.10536	0.11	0.10587
	171.203	0.12384	0.10375	0.1136
	171.688	0.13124	0.1025	0.12519
	172.188	0.14048	0.10625	0.1221
	172.688	0.12754	0.11	0.10587
	173.172	0.10166	0.09875	0.10665
	173.672	0.11275	0.10875	0.11283
	174.172	0.11091	0.12625	0.10974
	174.656	0.122	0.12375	0.10433
	175.141	0.11275	0.13375	0.11978
	175.641	0.12939	0.1325	0.10896
	176.141	0.09982	0.11625	0.10433
	176.625	0.10536	0.085	0.10355
	177.109	0.10351	0.10625	0.0966
	177.609	0.1183	0.11375	0.11128
	178.109	0.13124	0.12	0.12287
	178.594	0.11275	0.105	0.11747
	179.078	0.122	0.12	0.10278
	179.578	0.10721	0.0925	0.10278
	180.063	0.122	0.1075	0.11128
	180.547	0.16081	0.11625	0.10046
	181.047	0.14233	0.13	0.10433
	181.547	0.14233	0.10375	0.11437
	182.031	0.10166	0.1	0.11515
	182.516	0.14233	0.13625	0.11283
	183.016	0.13124	0.10625	0.09892
	183.516	0.13494	0.1025	0.10587
	184	0.12754	0.1125	0.10742
	184.484	0.13494	0.1225	0.09505
	184.984	0.11645	0.095	0.10742
	185.469	0.122	0.10125	0.1051
	185.953	0.11091	0.11875	0.10819
	186.453	0.1146	0.095	0.10201
	186.953	0.10536	0.08875	0.11128
	187.438	0.12384	0.0975	0.11283
	187.922	0.09982	0.10625	0.10896
	188.422	0.1183	0.11375	0.11592
	188.922	0.122	0.08	0.10278
	189.406	0.08688	0.10875	0.11051
	189.906	0.08133	0.1125	0.10278
	190.406	0.12384	0.11375	0.09737
	190.891	0.09427	0.105	0.08887
	191.375	0.13309	0.10125	0.08887
	191.875	0.11645	0.105	0.11515
	192.375	0.09612	0.105	0.09737
	192.859	0.11091	0.10875	0.1136
	193.344	0.10906	0.10375	0.09737
	193.844	0.12569	0.08125	0.10124
	194.344	0.09797	0.09625	0.10124
	194.828	0.12384	0.13125	0.10278
	195.313	0.11645	0.09625	0.10278
	195.813	0.122	0.09	0.08501
	196.297	0.10351	0.1	0.0711
	196.781	0.10351	0.095	0.10124
	197.281	0.09612	0.11	0.11515
	197.781	0.11645	0.09375	0.10587
	198.266	0.12384	0.09375	0.1136
	198.75	0.10351	0.0875	0.09892
	199.25	0.10536	0.09125	0.09119
	199.75	0.09427	0.0925	0.10355
	200.234	0.11275	0.08875	0.10742
	200.719	0.09982	0.09375	0.09274
	201.219	0.09797	0.09875	0.10278
	201.703	0.11091	0.1075	0.09892
	202.188	0.09982	0.09	0.09119
	202.688	0.09612	0.085	0.08346
	203.188	0.11645	0.0875	0.09042
	203.672	0.13863	0.0925	0.09428
	204.156	0.10166	0.07375	0.09815
	204.656	0.10536	0.11625	0.10819
	205.156	0.1183	0.09125	0.09892
	205.641	0.1146	0.075	0.08578
	206.141	0.10906	0.085	0.08037
	206.641	0.08872	0.075	0.08887
	207.125	0.10166	0.10875	0.08655
	207.609	0.10906	0.10625	0.11128
	208.109	0.1146	0.09875	0.09274
	208.609	0.07948	0.09125	0.1051
	209.094	0.10166	0.08375	0.09815
	209.578	0.12384	0.08625	0.09737
	210.078	0.10721	0.095	0.10278
	210.578	0.11645	0.09	0.09119
	211.063	0.09242	0.09625	0.09892
	211.547	0.09242	0.10625	0.09119
	212.047	0.09982	0.09375	0.07728
	212.531	0.10351	0.10125	0.09351
	213.016	0.10351	0.09625	0.06801
	213.516	0.13494	0.09	0.08733
	214.016	0.12384	0.0825	0.09737
	214.5	0.09797	0.10125	0.08887
	214.984	0.09612	0.10125	0.09196
	215.484	0.11091	0.0975	0.08269
	215.984	0.09427	0.09625	0.09042
	216.469	0.08503	0.095	0.07883
	216.953	0.10166	0.08125	0.09505
	217.453	0.07394	0.095	0.08192
	217.938	0.08872	0.10125	0.07264
	218.422	0.08688	0.0975	0.0966
	218.922	0.07948	0.0925	0.08269
	219.422	0.08688	0.09	0.0966
	219.906	0.08872	0.0875	0.09042
	220.391	0.10906	0.0925	0.09428
	220.891	0.09797	0.09625	0.08037
	221.391	0.10906	0.09875	0.07032
	221.875	0.1146	0.08	0.09274
	222.375	0.11275	0.11125	0.09119
	222.875	0.09797	0.0975	0.08733
	223.359	0.10721	0.09875	0.09351
	223.844	0.08688	0.08875	0.09042
	224.344	0.07394	0.1025	0.09196
	224.844	0.07948	0.075	0.09583
	225.328	0.09612	0.0925	0.08423
	225.813	0.11091	0.095	0.08192
	226.313	0.09057	0.08875	0.08733
	226.813	0.08503	0.06625	0.08423
	227.297	0.09982	0.07875	0.09274
	227.781	0.09242	0.07875	0.08887
	228.281	0.10351	0.0925	0.08346
	228.766	0.09982	0.085	0.0796
	229.25	0.10721	0.08625	0.09196
	229.75	0.10536	0.09125	0.07496
	230.25	0.09242	0.10375	0.08346
	230.734	0.12384	0.07875	0.07342
	231.203	0.10351	0.065	0.08269
	231.703	0.09797	0.07125	0.07651
	232.203	0.07948	0.08125	0.08192
	232.688	0.07763	0.08875	0.06414
	233.172	0.10536	0.075	0.08037
	233.672	0.08133	0.10375	0.09119
	234.156	0.06285	0.08625	0.07573
	234.641	0.09797	0.07375	0.07342
	235.141	0.08872	0.07375	0.07419
	235.641	0.11091	0.07	0.07728
	236.125	0.09057	0.0825	0.08037
	236.609	0.09427	0.0975	0.10433
	237.109	0.09797	0.08125	0.06646
	237.609	0.10351	0.07625	0.08346
	238.094	0.09982	0.065	0.08037
	238.594	0.09982	0.075	0.08037
	239.094	0.08872	0.0925	0.07573
	239.578	0.1146	0.08625	0.08346
	240.063	0.08872	0.0775	0.07573
	240.563	0.08872	0.075	0.08346
	241.063	0.10166	0.07375	0.08114
	241.547	0.07394	0.09875	0.0796
	242.031	0.07763	0.085	0.08269
	242.531	0.10351	0.0675	0.08192
	243.031	0.07763	0.0825	0.08037
	243.516	0.09982	0.08875	0.09969
	244	0.09057	0.08625	0.0881
	244.5	0.07209	0.08875	0.08733
	244.984	0.09612	0.08875	0.08114
	245.469	0.09982	0.07	0.08501
	245.969	0.09057	0.10625	0.07264
	246.469	0.06839	0.08125	0.07187
	246.953	0.08133	0.0825	0.07728
	247.438	0.122	0.09125	0.08578
	247.938	0.09797	0.085	0.07264
	248.438	0.09797	0.08625	0.07883
	248.922	0.09797	0.07125	0.0881
	249.406	0.08503	0.0725	0.07651
	249.906	0.09427	0.0925	0.08578
	250.391	0.10906	0.0925	0.07651
	250.875	0.09242	0.08375	0.07419
	251.375	0.07579	0.07375	0.08269
	251.875	0.06654	0.07625	0.08192
	252.359	0.09612	0.0725	0.0711
	252.844	0.09242	0.075	0.07651
	253.344	0.06839	0.07625	0.07496
	253.844	0.05915	0.07375	0.07805
	254.328	0.08872	0.07125	0.07496
	254.828	0.07948	0.07375	0.0796
	255.328	0.061	0.06625	0.08192
	255.813	0.07948	0.09125	0.07651
	256.297	0.07394	0.0825	0.06878
	256.797	0.07579	0.07625	0.05951
	257.297	0.0647	0.07875	0.07342
	257.781	0.1183	0.07625	0.06955
	258.266	0.07763	0.065	0.0881
	258.766	0.09612	0.0625	0.0881
	259.266	0.10166	0.0625	0.06491
	259.75	0.08872	0.085	0.06723
	260.234	0.09242	0.08125	0.06801
	260.734	0.07948	0.07625	0.07342
	261.219	0.09057	0.06875	0.06337
	261.703	0.07579	0.08625	0.05873
	262.203	0.08872	0.08125	0.07573
	262.703	0.06285	0.06625	0.07187
	263.188	0.07209	0.075	0.06414
	263.672	0.09427	0.0775	0.08964
	264.172	0.09982	0.095	0.0881
	264.672	0.08133	0.07625	0.07342
	265.156	0.08503	0.06625	0.06491
	265.641	0.07763	0.08	0.06801
	266.141	0.07024	0.10125	0.07883
	266.625	0.09242	0.085	0.07651
	267.109	0.07948	0.0725	0.06182
	267.609	0.07948	0.09	0.06569
	268.109	0.07209	0.07625	0.06569
	268.594	0.07579	0.0875	0.07264
	269.078	0.07763	0.0775	0.06491
	269.578	0.09242	0.09375	0.07883
	270.078	0.07579	0.06125	0.07805
	270.563	0.09242	0.06375	0.0626
	271.063	0.09242	0.08375	0.06491
	271.563	0.06285	0.06875	0.06646
	272.047	0.08872	0.08	0.07419
	272.531	0.07394	0.07375	0.07728
	273.031	0.09612	0.06125	0.07728
	273.531	0.09057	0.07375	0.08655
	274.016	0.07763	0.0625	0.07573
	274.5	0.06839	0.07	0.06801
	275	0.08318	0.07375	0.05873
	275.5	0.09427	0.085	0.07264
	275.984	0.07394	0.07375	0.06878
	276.469	0.04621	0.0725	0.07187
	276.969	0.08318	0.07	0.07342
	277.453	0.07948	0.07375	0.0626
	277.938	0.06839	0.0725	0.06414
	278.438	0.0573	0.0775	0.07496
	278.938	0.08318	0.065	0.08114
	279.422	0.09057	0.095	0.06646
	279.906	0.0647	0.07375	0.07187
	280.406	0.07948	0.07875	0.07187
	280.906	0.07763	0.06125	0.08269
	281.391	0.08503	0.06	0.05641
	281.875	0.09242	0.07875	0.06955
	282.375	0.08688	0.06875	0.07496
	282.859	0.07024	0.075	0.06182
	283.344	0.07024	0.05	0.07496
	283.844	0.07579	0.0625	0.07573
	284.344	0.07024	0.06875	0.06646
	284.828	0.07948	0.0675	0.0881
	285.313	0.08872	0.07125	0.07419
	285.813	0.06839	0.075	0.07651
	286.313	0.07209	0.065	0.07032
	286.797	0.08503	0.07375	0.06646
	287.297	0.08503	0.0825	0.07805
	287.797	0.07024	0.085	0.05641
	288.281	0.06285	0.06	0.05564
	288.766	0.06839	0.07125	0.0626
	289.266	0.0647	0.05875	0.05641
	289.766	0.06654	0.0575	0.07728
	290.25	0.07948	0.0675	0.06801
	290.734	0.08318	0.06125	0.06723
	291.234	0.05915	0.0775	0.06801
	291.734	0.07394	0.0775	0.06105
	292.219	0.07394	0.0475	0.05951
	292.703	0.07579	0.0625	0.06569
	293.203	0.07394	0.0525	0.06646
	293.688	0.07024	0.06625	0.05487
	294.172	0.07579	0.06625	0.06491
	294.672	0.06839	0.07625	0.07264
	295.172	0.08503	0.07	0.06491
	295.656	0.07579	0.07125	0.07032
	296.141	0.07763	0.0675	0.07419
	296.641	0.07948	0.07625	0.06723
	297.141	0.07024	0.0725	0.07264
	297.609	0.08133	0.06375	0.0711
	298.094	0.08133	0.06875	0.05487
	298.594	0.07394	0.05625	0.05487
	299.078	0.05176	0.07125	0.07187
	299.563	0.05915	0.06625	0.0626
	300.063	0.06654	0.07375	0.0796
	300.563	0.06654	0.06125	0.051
	301.047	0.05915	0.0775	0.06569
	301.531	0.08133	0.065	0.05564
	302.031	0.08688	0.05375	0.06182
	302.531	0.0647	0.065	0.06182
	303.016	0.08133	0.0675	0.06414
	303.5	0.07209	0.06375	0.05255
	304	0.06654	0.07375	0.06646
	304.484	0.05545	0.05125	0.06646
	304.969	0.07394	0.05625	0.06646
	305.469	0.07579	0.06875	0.06878
	305.969	0.0647	0.065	0.05332
	306.453	0.06654	0.055	0.07264
	306.938	0.07209	0.0775	0.05641
	307.438	0.07394	0.0725	0.06878
	307.938	0.06654	0.055	0.05873
	308.422	0.07024	0.0825	0.0626
	308.922	0.07024	0.06375	0.06569
	309.422	0.07579	0.065	0.07264
	309.906	0.08133	0.06	0.06337
	310.391	0.10166	0.07125	0.051
	310.891	0.09612	0.06375	0.05487
	311.391	0.07579	0.06125	0.0626
	311.875	0.05176	0.06875	0.05873
	312.359	0.07763	0.0775	0.07342
	312.859	0.0647	0.05875	0.06414
	313.359	0.07394	0.0675	0.05796
	313.844	0.06839	0.05625	0.05564
	314.328	0.05915	0.0575	0.07805
	314.828	0.08133	0.07625	0.05487
	315.313	0.0647	0.0625	0.05951
	315.797	0.07579	0.06375	0.06182
	316.297	0.07579	0.06	0.04714
	316.797	0.07024	0.07375	0.06569
	317.281	0.06285	0.06375	0.05873
	317.766	0.07394	0.06875	0.04791
	318.266	0.06654	0.07125	0.0626
	318.766	0.07209	0.0625	0.05487
	319.25	0.06285	0.06875	0.05487
	319.75	0.0573	0.06375	0.05564
	320.25	0.06654	0.05625	0.06028
	320.734	0.07024	0.06625	0.06878
	321.219	0.07763	0.0675	0.08037
	321.719	0.07024	0.04375	0.07032
	322.219	0.07024	0.0575	0.05564
	322.703	0.07579	0.07375	0.04946
	323.188	0.07024	0.05375	0.05873
	323.688	0.05915	0.08	0.04869
	324.188	0.08503	0.05125	0.04714
	324.672	0.0647	0.07875	0.051
	325.156	0.06285	0.0675	0.05178
	325.656	0.07763	0.06625	0.06414
	326.141	0.05545	0.06125	0.05564
	326.625	0.08688	0.07125	0.05873
	327.125	0.05176	0.05625	0.05641
	327.625	0.04806	0.0725	0.04869
	328.109	0.05545	0.0825	0.06414
	328.594	0.09242	0.0475	0.05487
	329.094	0.04621	0.0625	0.05796
	329.594	0.04806	0.055	0.06105
	330.078	0.06285	0.05375	0.05951
	330.563	0.061	0.0525	0.05873
	331.063	0.0573	0.06375	0.0541
	331.547	0.04806	0.0575	0.04482
	332.031	0.06285	0.05375	0.06182
	332.531	0.06839	0.05	0.0541
	333.031	0.05545	0.04875	0.04637
	333.516	0.04991	0.05375	0.051
	334	0.07948	0.06375	0.05564
	334.5	0.0647	0.06375	0.06955
	335	0.05915	0.06125	0.04946
	335.484	0.05915	0.075	0.07419
	335.984	0.07394	0.05	0.051
	336.484	0.0536	0.05875	0.05023
	336.969	0.06839	0.06125	0.04946
	337.453	0.07394	0.055	0.0456
	337.953	0.06654	0.0525	0.06182
	338.453	0.06285	0.0575	0.0541
	338.938	0.061	0.05875	0.04714
	339.422	0.07948	0.05125	0.05487
	339.922	0.08318	0.05875	0.05641
	340.422	0.0647	0.06375	0.05951
	340.906	0.0647	0.06375	0.06491
	341.391	0.04436	0.06875	0.06028
	341.891	0.08318	0.06625	0.06723
	342.375	0.0536	0.06	0.06105
	342.859	0.04621	0.0625	0.05564
	343.359	0.0573	0.06	0.05951
	343.859	0.07209	0.04875	0.05719
	344.344	0.06285	0.06375	0.05023
	344.828	0.07209	0.05125	0.04714
	345.328	0.0536	0.05375	0.05255
	345.828	0.07024	0.05625	0.04173
	346.313	0.04806	0.05625	0.06182
	346.797	0.05915	0.0625	0.04637
	347.297	0.061	0.05875	0.04637
	347.797	0.0647	0.0675	0.05255
	348.281	0.07579	0.0675	0.05951
	348.766	0.06839	0.06375	0.05023
	349.266	0.06839	0.065	0.051
	349.75	0.0647	0.04875	0.05332
	350.234	0.04436	0.06625	0.05023
	350.734	0.04806	0.0575	0.05178
	351.234	0.0573	0.05125	0.06028
	351.719	0.03512	0.05	0.06028
	352.203	0.07579	0.05375	0.0541
	352.703	0.04436	0.05375	0.05873
	353.203	0.0536	0.04625	0.05178
	353.688	0.08133	0.06625	0.051
	354.172	0.0536	0.0575	0.04405
	354.672	0.07024	0.055	0.04482
	355.156	0.04621	0.06875	0.05332
	355.641	0.05915	0.05875	0.0626
	356.141	0.0647	0.05375	0.0626
	356.641	0.04991	0.06	0.05641
	357.109	0.05176	0.05375	0.05255
	357.594	0.07024	0.055	0.04714
	358.094	0.06839	0.05875	0.0541
	358.594	0.05545	0.055	0.05873
	359.078	0.05915	0.055	0.0425
	359.563	0.04436	0.05625	0.04328
	360.063	0.04806	0.0525	0.05255
	360.547	0.05176	0.07125	0.0456
	361.031	0.0536	0.0475	0.05255
	361.531	0.06285	0.06625	0.07187
	362.031	0.06285	0.06	0.04637
	362.516	0.05176	0.06125	0.05719
	363	0.06839	0.055	0.04946
	363.5	0.06839	0.0575	0.05951
	364	0.04806	0.0625	0.0541
	364.484	0.05915	0.04375	0.0456
	364.984	0.0536	0.05625	0.04482
	365.484	0.0647	0.05375	0.05178
	365.969	0.06654	0.06375	0.06182
	366.453	0.05545	0.06625	0.05255
	366.953	0.04621	0.05375	0.04405
	367.453	0.05176	0.05125	0.05332
	367.938	0.06839	0.05125	0.04173
	368.422	0.061	0.0525	0.05487
	368.922	0.07024	0.04875	0.0541
	369.422	0.04067	0.0675	0.05487
	369.906	0.06839	0.0575	0.05332
	370.391	0.05545	0.0625	0.04869
	370.891	0.05915	0.04625	0.05487
	371.375	0.0573	0.05875	0.05023
	371.859	0.06285	0.04125	0.04869
	372.359	0.061	0.05375	0.05564
	372.859	0.07763	0.06125	0.03709
	373.344	0.04806	0.06375	0.04791
	373.828	0.0573	0.055	0.05796
	374.328	0.06839	0.05	0.05796
	374.828	0.06285	0.04	0.05719
	375.313	0.04991	0.065	0.04791
	375.813	0.0536	0.055	0.0425
	376.313	0.05915	0.075	0.04482
	376.797	0.05545	0.07375	0.0541
	377.281	0.04067	0.0475	0.04637
	377.781	0.04251	0.05375	0.0541
	378.281	0.04806	0.04	0.05719
	378.766	0.06654	0.0425	0.05487
	379.25	0.05545	0.0575	0.04869
	379.75	0.04806	0.06375	0.05487
	380.25	0.04806	0.0525	0.05332
	380.734	0.0647	0.06625	0.05332
	381.219	0.0573	0.05375	0.04946
	381.719	0.04251	0.04375	0.04405
	382.203	0.03882	0.05625	0.04328
	382.688	0.04436	0.0425	0.05719
	383.188	0.06285	0.0525	0.04714
	383.688	0.03142	0.05625	0.04791
	384.172	0.0536	0.05875	0.05023
	384.656	0.06839	0.0375	0.04482
	385.156	0.05545	0.0425	0.05487
	385.656	0.03882	0.04125	0.0541
	386.141	0.0647	0.03375	0.04714
	386.625	0.061	0.045	0.051
	387.125	0.061	0.04625	0.04714
	387.609	0.0536	0.0475	0.03864
	388.094	0.05176	0.04875	0.03941
	388.594	0.05176	0.0425	0.05564
	389.094	0.06285	0.04875	0.04637
	389.578	0.07579	0.05375	0.0456
	390.063	0.04991	0.03625	0.0541
	390.563	0.0536	0.06375	0.05023
	391.063	0.04806	0.05	0.03709
	391.547	0.05545	0.0475	0.0541
	392.047	0.05915	0.0475	0.0456
	392.547	0.04436	0.04	0.05023
	393.031	0.06285	0.04125	0.04869
	393.516	0.04621	0.04375	0.0541
	394.016	0.06285	0.03125	0.05255
	394.516	0.0647	0.05125	0.051
	395	0.06285	0.04125	0.04482
	395.484	0.07024	0.045	0.04019
	395.984	0.05545	0.0425	0.0425
	396.484	0.061	0.04	0.04173
	396.969	0.061	0.04	0.04714
	397.469	0.04436	0.04	0.06491
	397.969	0.0647	0.05625	0.04096
	398.453	0.07763	0.045	0.04482
	398.938	0.06285	0.06125	0.05178
	399.438	0.04251	0.0525	0.05564
	399.938	0.03512	0.0475	0.03632
	400.422	0.04806	0.0425	0.05951
	400.906	0.04436	0.04875	0.04482
	401.406	0.04621	0.06	0.0456
	401.906	0.05176	0.055	0.03941
	402.391	0.06839	0.06125	0.0456
	402.875	0.06654	0.055	0.04482
	403.375	0.04621	0.05	0.04328
	403.859	0.06839	0.03375	0.03864
	404.344	0.04991	0.05625	0.034
	404.844	0.04991	0.04625	0.04096
	405.344	0.06285	0.05625	0.03864
	405.828	0.04251	0.0525	0.04946
	406.313	0.0573	0.0525	0.03864
	406.813	0.03697	0.07375	0.0425
	407.313	0.05176	0.055	0.03864
	407.797	0.06654	0.0575	0.051
	408.281	0.0536	0.04125	0.0425
	408.781	0.02218	0.0625	0.0456
	409.266	0.05545	0.045	0.04328
	409.75	0.05176	0.05375	0.0425
	410.25	0.04621	0.05375	0.04637
	410.75	0.05545	0.04625	0.0456
	411.234	0.04806	0.045	0.04791
	411.719	0.04806	0.06	0.03864
	412.219	0.04621	0.05	0.04019
	412.719	0.04251	0.04125	0.04328
	413.203	0.0647	0.05	0.051
	413.688	0.04621	0.0575	0.05023
	414.188	0.06285	0.0525	0.04173
	414.672	0.04621	0.05375	0.04791
	415.156	0.04621	0.04375	0.04637
	415.656	0.04991	0.025	0.0456
	416.156	0.06285	0.04875	0.03555
	416.641	0.06285	0.04125	0.04637
	417.125	0.05176	0.035	0.03246
	417.625	0.061	0.055	0.03478
	418.125	0.05545	0.03625	0.04096
	418.609	0.03327	0.035	0.05719
	419.109	0.03512	0.05375	0.05023
	419.609	0.04067	0.04625	0.03941
	420.094	0.04436	0.03625	0.051
	420.578	0.05915	0.0425	0.03941
	421.078	0.0647	0.045	0.03478
	421.578	0.05176	0.0475	0.05332
	422.063	0.04251	0.04375	0.0456
	422.547	0.0536	0.04	0.04019
	423.047	0.04806	0.04	0.034
	423.531	0.05176	0.05375	0.04405
	424.016	0.05915	0.0425	0.04096
	424.5	0.04621	0.02875	0.03555
	425	0.05176	0.0425	0.04946
	425.484	0.04806	0.03625	0.04328
	425.969	0.061	0.04	0.04173
	426.469	0.04621	0.05875	0.04096
	426.969	0.0573	0.04375	0.03323
	427.453	0.04991	0.0475	0.05332
	427.938	0.03882	0.05125	0.0425
	428.438	0.04991	0.05375	0.06182
	428.938	0.04251	0.04	0.03478
	429.422	0.0647	0.05375	0.05255
	429.906	0.02957	0.05875	0.04019
	430.406	0.0573	0.04375	0.0456
	430.891	0.05915	0.0475	0.034
	431.375	0.0573	0.055	0.04096
	431.875	0.06654	0.04875	0.04328
	432.375	0.04067	0.045	0.03864
	432.859	0.04621	0.05875	0.03941
	433.344	0.03697	0.0475	0.05332
	433.844	0.05176	0.035	0.05023
	434.344	0.06839	0.04	0.05023
	434.828	0.05545	0.045	0.04019
	435.328	0.0573	0.03875	0.04019
	435.828	0.04067	0.045	0.0456
	436.313	0.05176	0.0425	0.03864
	436.797	0.04806	0.04625	0.04328
	437.297	0.06285	0.03375	0.03787
	437.797	0.0536	0.05375	0.04946
	438.281	0.04067	0.055	0.04173
	438.766	0.07024	0.0475	0.04173
	439.266	0.04806	0.04125	0.04328
	439.766	0.05545	0.03625	0.0456
	440.25	0.04436	0.0375	0.03709
	440.734	0.03142	0.04875	0.03632
	441.234	0.06285	0.03625	0.04096
	441.719	0.03512	0.03875	0.04714
	442.203	0.04436	0.04875	0.03864
	442.703	0.05176	0.04625	0.04714
	443.203	0.03882	0.03125	0.04173
	443.688	0.04251	0.04625	0.03555
	444.172	0.04806	0.045	0.03864
	444.672	0.04621	0.0625	0.04328
	445.172	0.04436	0.03875	0.04019
	445.656	0.04806	0.0275	0.04405
	446.156	0.04806	0.045	0.02705
	446.656	0.05545	0.04625	0.03323
	447.141	0.03882	0.0375	0.04869
	447.625	0.05915	0.04375	0.03632
	448.125	0.03697	0.0425	0.04019
	448.625	0.04806	0.03875	0.03864
	449.109	0.06839	0.0475	0.03941
	449.594	0.05545	0.04	0.03246
	450.094	0.04251	0.03	0.0456
	450.594	0.03697	0.05	0.03709
	451.078	0.04991	0.0475	0.03787
	451.563	0.05915	0.02875	0.04791
	452.063	0.0536	0.04375	0.034
	452.547	0.03882	0.04625	0.05023
	453.031	0.05915	0.05125	0.03864
	453.531	0.04991	0.05	0.02705
	454.031	0.0573	0.0325	0.04714
	454.516	0.03512	0.05125	0.03478
	455	0.03512	0.0275	0.0255
	455.5	0.04621	0.03875	0.04637
	456	0.03327	0.04	0.03555
	456.484	0.03327	0.055	0.03478
	456.969	0.04251	0.02875	0.05719
	457.469	0.04991	0.035	0.0425
	457.953	0.03697	0.04125	0.0425
	458.438	0.03882	0.04125	0.03555
	458.938	0.04251	0.045	0.0456
	459.438	0.04436	0.04	0.05023
	459.922	0.05176	0.0375	0.0425
	460.406	0.0536	0.04625	0.03709
	460.906	0.04621	0.04625	0.02859
	461.406	0.07948	0.03875	0.04328
	461.891	0.04436	0.03625	0.04019
	462.375	0.02957	0.035	0.04173
	462.875	0.05915	0.045	0.04405
	463.359	0.04251	0.0375	0.03323
	463.844	0.03142	0.0325	0.03246
	464.344	0.04806	0.03125	0.03091
	464.844	0.04621	0.05	0.04405
	465.328	0.04436	0.03375	0.03478
	465.813	0.03697	0.05	0.04019
	466.313	0.04436	0.0325	0.03787
	466.813	0.04806	0.05375	0.04019
	467.297	0.0573	0.04875	0.03709
	467.797	0.05176	0.04375	0.03709
	468.297	0.06654	0.04	0.03787
	468.781	0.04806	0.03625	0.04173
	469.266	0.04806	0.04	0.03632
	469.766	0.04067	0.03875	0.034
	470.266	0.05176	0.0425	0.03632
	470.75	0.04621	0.0425	0.03555
	471.234	0.05176	0.03625	0.0255
	471.734	0.0536	0.0475	0.03709
	472.234	0.03327	0.0475	0.04173
	472.719	0.0573	0.0325	0.03864
	473.203	0.04436	0.0325	0.03091
	473.703	0.03882	0.04625	0.04482
	474.188	0.04251	0.03375	0.04096
	474.672	0.04991	0.035	0.03941
	475.172	0.03882	0.0375	0.0456
	475.672	0.04251	0.0325	0.03709
	476.156	0.04621	0.03625	0.03555
	476.641	0.02957	0.035	0.03941
	477.141	0.03512	0.035	0.03246
	477.641	0.04806	0.04625	0.03478
	478.125	0.061	0.03375	0.04637
	478.609	0.03697	0.0375	0.03632
	479.109	0.0536	0.04125	0.03632
	479.594	0.03512	0.04125	0.034
	480.078	0.03882	0.0275	0.04096
	480.578	0.04991	0.04	0.03168
	481.078	0.03697	0.05	0.03787
	481.563	0.03882	0.0375	0.0425
	482.047	0.05915	0.0475	0.04714
	482.547	0.0573	0.025	0.03632
	483.047	0.03882	0.05125	0.03478
	483.531	0.04436	0.04875	0.03864
	484.031	0.03327	0.035	0.03246
	484.531	0.04436	0.045	0.03014
	485.016	0.02588	0.0325	0.03632
	485.5	0.04621	0.0275	0.04328
	486	0.03327	0.04875	0.03632
	486.5	0.061	0.0525	0.04096
	486.984	0.04991	0.035	0.03632
	487.469	0.03512	0.0425	0.03014
	487.969	0.06285	0.03	0.02628
	488.469	0.02957	0.03625	0.03478
	488.953	0.05176	0.03875	0.03864
	489.438	0.03882	0.04875	0.02628
	489.922	0.03512	0.03875	0.04019
	490.406	0.02957	0.03625	0.03787
	490.891	0.04067	0.035	0.03632
	491.391	0.03882	0.04	0.03478
	491.891	0.0573	0.04125	0.04096
	492.375	0.03882	0.05	0.03323
	492.859	0.03697	0.0375	0.03864
	493.359	0.04436	0.03375	0.03787
	493.859	0.03697	0.04125	0.03246
	494.344	0.04621	0.0375	0.03787
	494.844	0.03882	0.0425	0.0456
	495.344	0.03327	0.0425	0.03091
	495.828	0.02957	0.0275	0.03632
	496.313	0.03512	0.03375	0.02859
	496.813	0.05545	0.0325	0.0425
	497.313	0.04991	0.0425	0.03787
	497.797	0.03882	0.025	0.03941
	498.281	0.04621	0.0325	0.03323
	498.781	0.04621	0.04875	0.03709
	499.281	0.04067	0.0575	0.04096
	499.766	0.0573	0.0425	0.03787
	500.25	0.04621	0.0375	0.04019
	500.75	0.05176	0.05375	0.03555
	501.234	0.04436	0.0325	0.03014
	501.719	0.03697	0.0325	0.04096
	502.219	0.03882	0.0375	0.03168
	502.719	0.04067	0.03625	0.03555
	503.203	0.02773	0.04625	0.02859
	503.688	0.03697	0.035	0.03246
	504.188	0.03697	0.0325	0.03478
	504.688	0.04991	0.03	0.02937
	505.172	0.03882	0.04375	0.04019
	505.656	0.05545	0.03375	0.03091
	506.156	0.03142	0.0375	0.02859
	506.641	0.04806	0.04	0.03787
	507.125	0.03882	0.03	0.034
	507.625	0.03697	0.035	0.04173
	508.125	0.05176	0.04875	0.03632
	508.609	0.02957	0.0375	0.034
	509.094	0.0536	0.03125	0.03091
	509.594	0.03882	0.0325	0.03091
	510.094	0.03882	0.03375	0.03323
	510.578	0.03512	0.03625	0.03555
	511.078	0.03882	0.0325	0.03555
	511.578	0.03882	0.02625	0.02782
	512.063	0.04067	0.03375	0.03014
	512.547	0.02773	0.03375	0.03091
	513.047	0.03512	0.04125	0.04791
	513.547	0.04436	0.03875	0.02782
	514.031	0.03512	0.0375	0.03632
	514.516	0.03697	0.02625	0.03014
	515.016	0.03327	0.04125	0.03014
	515.516	0.03697	0.045	0.034
	516	0.01848	0.03375	0.03246
	516.484	0.05176	0.02875	0.03478
	516.984	0.03882	0.02875	0.03323
	517.469	0.04251	0.03875	0.02705
	517.953	0.03882	0.04125	0.03709
	518.453	0.04806	0.03625	0.02705
	518.953	0.04806	0.03	0.02859
	519.438	0.03327	0.04625	0.03787
	519.922	0.03512	0.04125	0.03555
	520.422	0.04067	0.0325	0.03091
	520.922	0.03882	0.03625	0.02937
	521.406	0.03697	0.0225	0.0255
	521.891	0.03882	0.03625	0.03709
	522.391	0.04251	0.03625	0.03864
	522.875	0.03882	0.03375	0.03091
	523.359	0.04436	0.0375	0.03478
	523.859	0.04067	0.0375	0.03014
	524.359	0.03697	0.0425	0.03787
	524.844	0.05176	0.03375	0.03168
	525.328	0.04806	0.03	0.03787
	525.828	0.03882	0.035	0.02859
	526.328	0.02403	0.03625	0.04482
	526.813	0.04806	0.0325	0.03478
	527.313	0.03327	0.03375	0.03091
	527.813	0.03512	0.0325	0.02318
	528.297	0.03697	0.0375	0.03787
	528.781	0.03882	0.03125	0.03014
	529.281	0.03882	0.03125	0.02318
	529.781	0.02773	0.03125	0.04096
	530.266	0.03512	0.03	0.04482
	530.75	0.0647	0.03125	0.03555
	531.25	0.02957	0.02875	0.04173
	531.75	0.03697	0.0325	0.02937
	532.234	0.02957	0.0425	0.02859
	532.719	0.03327	0.04	0.02937
	533.219	0.04251	0.0475	0.03014
	533.703	0.04067	0.03125	0.03091
	534.188	0.04251	0.03375	0.034
	534.688	0.03142	0.0375	0.03091
	535.188	0.04621	0.045	0.03864
	535.672	0.04991	0.035	0.02473
	536.156	0.03697	0.03	0.03478
	536.656	0.04806	0.0325	0.034
	537.156	0.04806	0.04625	0.034
	537.641	0.04436	0.03	0.03478
	538.125	0.03697	0.025	0.03091
	538.625	0.03697	0.0325	0.03091
	539.109	0.03882	0.02875	0.03168
	539.594	0.03697	0.03625	0.03168
	540.094	0.04436	0.0425	0.03246
	540.594	0.05176	0.03625	0.03014
	541.078	0.03512	0.04625	0.03091
	541.563	0.04806	0.0375	0.03246
	542.063	0.04067	0.05125	0.03246
	542.563	0.02773	0.03375	0.02782
	543.047	0.03882	0.0375	0.03091
	543.547	0.03882	0.02	0.03709
	544.047	0.061	0.03625	0.02396
	544.531	0.01479	0.02375	0.03014
	545.016	0.03697	0.02875	0.02937
	545.516	0.02403	0.045	0.03091
	546.016	0.03327	0.04375	0.03478
	546.5	0.04806	0.04375	0.04173
	546.984	0.02957	0.03125	0.02087
	547.484	0.02957	0.02625	0.04714
	547.984	0.04806	0.0325	0.03168
	548.469	0.02957	0.0375	0.02937
	548.953	0.03142	0.03	0.03478
	549.453	0.03882	0.03625	0.0255
	549.938	0.04251	0.03625	0.02782
	550.422	0.04621	0.03625	0.03014
	550.922	0.04251	0.0325	0.03246
	551.422	0.04067	0.025	0.03478
	551.906	0.02403	0.02625	0.03014
	552.391	0.03512	0.02875	0.03168
	552.891	0.02773	0.03875	0.02473
	553.391	0.03142	0.03625	0.02937
	553.875	0.03327	0.03375	0.03555
	554.359	0.02957	0.025	0.02782
	554.859	0.04621	0.02625	0.03632
	555.344	0.03327	0.0425	0.03246
	555.813	0.04621	0.03375	0.03091
	556.313	0.04621	0.02375	0.02628
	556.813	0.03697	0.0425	0.03168
	557.297	0.02403	0.04	0.03323
	557.781	0.03142	0.035	0.03709
	558.281	0.04806	0.035	0.02396
	558.781	0.03697	0.04375	0.03246
	559.266	0.03327	0.0325	0.03246
	559.766	0.04621	0.03625	0.02937
	560.266	0.05176	0.02625	0.03014
	560.75	0.03512	0.04375	0.03246
	561.234	0.02773	0.03	0.02782
	561.734	0.04436	0.035	0.03014
	562.234	0.03142	0.035	0.02628
	562.719	0.04991	0.035	0.02937
	563.203	0.03697	0.0425	0.03014
	563.703	0.03142	0.02625	0.02782
	564.203	0.03327	0.03	0.02937
	564.688	0.03697	0.035	0.02782
	565.172	0.05176	0.03	0.03323
	565.672	0.02403	0.02875	0.03555
	566.156	0.03882	0.045	0.03168
	566.641	0.03697	0.03375	0.02628
	567.141	0.03142	0.03375	0.02705
	567.641	0.04991	0.03625	0.02705
	568.125	0.04436	0.02625	0.02318
	568.609	0.03882	0.03	0.02937
	569.109	0.04251	0.03125	0.03478
	569.609	0.03697	0.03625	0.03091
	570.094	0.02773	0.03375	0.02705
	570.578	0.04806	0.0325	0.02782
	571.078	0.03142	0.0325	0.02241
	571.563	0.03327	0.035	0.03323
	572.047	0.04621	0.05	0.02628
	572.547	0.04436	0.0325	0.02705
	573.047	0.03882	0.02125	0.03246
	573.531	0.02957	0.0275	0.02628
	574.016	0.03882	0.03375	0.03555
	574.516	0.02957	0.0275	0.02705
	575.016	0.04251	0.0375	0.02937
	575.5	0.03142	0.04625	0.03478
	576	0.02957	0.03625	0.03246
	576.5	0.03697	0.0375	0.02241
	576.984	0.03512	0.035	0.03478
	577.469	0.03142	0.03125	0.02087
	577.969	0.03697	0.03875	0.02164
	578.469	0.04621	0.0325	0.02164
	578.953	0.02957	0.0425	0.02705
	579.438	0.02957	0.035	0.034
	579.938	0.03697	0.04125	0.02782
	580.438	0.02957	0.035	0.03168
	580.922	0.02957	0.03125	0.03632
	581.406	0.02218	0.0275	0.03246
	581.906	0.02957	0.04375	0.02859
	582.391	0.04251	0.02625	0.02318
	582.875	0.03512	0.03	0.02628
	583.375	0.03327	0.02875	0.03014
	583.875	0.03142	0.03375	0.02705
	584.359	0.03142	0.03875	0.03168
	584.844	0.03327	0.02875	0.04173
	585.344	0.04251	0.04125	0.02705
	585.844	0.04621	0.035	0.03168
	586.328	0.04251	0.04	0.02782
	586.813	0.03512	0.03125	0.03323
	587.313	0.03697	0.02375	0.02782
	587.797	0.03142	0.0325	0.02628
	588.281	0.03697	0.0375	0.02318
	588.781	0.03327	0.03375	0.02241
	589.281	0.03512	0.035	0.03787
	589.766	0.03512	0.0425	0.03014
	590.25	0.02773	0.0275	0.02782
	590.75	0.03697	0.02625	0.03091
	591.25	0.03882	0.04	0.02241
	591.734	0.03327	0.0275	0.02859
	592.234	0.03697	0.02875	0.02782
	592.734	0.03142	0.03875	0.03091
	593.219	0.02957	0.01875	0.03478
	593.703	0.03512	0.02375	0.02937
	594.203	0.03697	0.02125	0.02628
	594.703	0.04251	0.03375	0.02859
	595.188	0.05176	0.03125	0.01391
	595.672	0.04067	0.0275	0.03941
	596.172	0.03142	0.045	0.034
	596.672	0.02957	0.02125	0.03709
	597.156	0.03142	0.02375	0.03323
	597.641	0.03327	0.03125	0.02241
	598.141	0.02773	0.0225	0.02705
	598.625	0.03512	0.03875	0.0255
	599.109	0.02773	0.02	0.02473
	599.609	0.02588	0.04375	0.02318
	600.109	0.03512	0.0225	0.02241
	600.594	0.02588	0.02875	0.03246
	601.078	0.03882	0.03125	0.02859
	601.578	0.02588	0.02625	0.02473
	602.078	0.0536	0.025	0.02782
	602.563	0.03697	0.04	0.02782
	603.047	0.05176	0.0275	0.02318
	603.547	0.02218	0.03	0.02782
	604.031	0.04067	0.02625	0.03709
	604.516	0.02033	0.04125	0.02628
	605.016	0.04621	0.0275	0.03014
	605.516	0.03327	0.03125	0.02164
	606	0.02588	0.02375	0.03555
	606.484	0.03697	0.04	0.03323
	606.984	0.03142	0.02375	0.03323
	607.484	0.02773	0.03125	0.03941
	607.969	0.04067	0.03125	0.03787
	608.469	0.03512	0.03375	0.02473
	608.969	0.03327	0.03625	0.02859
	609.453	0.03327	0.02875	0.03091
	609.938	0.03142	0.04125	0.02164
	610.438	0.03512	0.0225	0.03632
	610.938	0.03697	0.02875	0.02782
	611.422	0.02588	0.04	0.02241
	611.906	0.04251	0.02625	0.01855
	612.406	0.03327	0.0325	0.02396
	612.906	0.03882	0.0225	0.02859
	613.391	0.03142	0.0425	0.03014
	613.875	0.02588	0.02625	0.02705
	614.375	0.03512	0.03	0.0255
	614.859	0.02773	0.03625	0.02628
	615.344	0.02588	0.02875	0.02628
	615.844	0.03142	0.03125	0.02473
	616.344	0.02773	0.02625	0.02859
	616.828	0.04067	0.025	0.02782
	617.313	0.03882	0.0275	0.02782
	617.813	0.03327	0.0325	0.02937
	618.313	0.04436	0.03375	0.03091
	618.797	0.03327	0.03125	0.03168
	619.281	0.03142	0.02125	0.03632
	619.781	0.02957	0.03125	0.01932
	620.266	0.03327	0.03875	0.0255
	620.75	0.03512	0.025	0.02396
	621.25	0.02773	0.02375	0.03168
	621.75	0.02218	0.03375	0.01932
	622.234	0.02033	0.015	0.02164
	622.703	0.03697	0.02375	0.0255
	623.203	0.03327	0.0325	0.03014
	623.703	0.00924	0.03375	0.03478
	624.188	0.01664	0.02875	0.02705
	624.688	0.03512	0.02875	0.0255
	625.188	0.03697	0.0225	0.02859
	625.672	0.03142	0.035	0.02473
	626.156	0.01848	0.03	0.02241
	626.656	0.04251	0.0425	0.02628
	627.156	0.03512	0.0375	0.02164
	627.641	0.02403	0.025	0.03014
	628.125	0.03327	0.0275	0.02937
	628.625	0.03327	0.02	0.03323
	629.125	0.02773	0.02375	0.02782
	629.609	0.04067	0.025	0.02164
	630.094	0.03142	0.0325	0.02396
	630.594	0.03512	0.0225	0.02087
	631.078	0.02403	0.02	0.02628
	631.563	0.02957	0.03	0.02318
	632.063	0.03882	0.025	0.0255
	632.563	0.03142	0.03375	0.02782
	633.047	0.03697	0.02125	0.01932
	633.531	0.02218	0.03	0.02087
	634.031	0.02957	0.02875	0.02087
	634.531	0.02957	0.025	0.01932
	635.016	0.03512	0.03375	0.02628
	635.5	0.04067	0.03375	0.02705
	636	0.02773	0.02375	0.02782
	636.484	0.03142	0.02875	0.02782
	636.969	0.03697	0.03625	0.01932
	637.469	0.02588	0.03625	0.02473
	637.969	0.01848	0.01875	0.02396
	638.453	0.03512	0.0325	0.02164
	638.938	0.02773	0.02875	0.04096
	639.438	0.03327	0.02125	0.02241
	639.938	0.02773	0.0325	0.03246
	640.422	0.02033	0.02875	0.03787
	640.922	0.02588	0.02375	0.0255
	641.422	0.04067	0.02625	0.03014
	641.906	0.03512	0.0325	0.02705
	642.391	0.03327	0.0225	0.02473
	642.891	0.03882	0.04125	0.01932
	643.391	0.02773	0.03375	0.03632
	643.875	0.03142	0.02875	0.03478
	644.359	0.02773	0.03625	0.0255
	644.859	0.04251	0.03	0.03168
	645.359	0.02588	0.0275	0.02705
	645.844	0.02773	0.04125	0.03014
	646.328	0.03327	0.0325	0.02782
	646.828	0.04806	0.025	0.02087
	647.313	0.02957	0.03875	0.03014
	647.797	0.02588	0.02875	0.0255
	648.297	0.02773	0.0275	0.02241
	648.797	0.03327	0.02375	0.02396
	649.281	0.02218	0.0325	0.01932
	649.766	0.03512	0.0275	0.0255
	650.266	0.03142	0.035	0.01932
	650.766	0.02957	0.03375	0.02164
	651.25	0.01848	0.0325	0.03246
	651.734	0.02588	0.0225	0.02859
	652.234	0.02773	0.035	0.02937
	652.719	0.02403	0.03125	0.0255
	653.203	0.02033	0.03625	0.02859
	653.703	0.01109	0.02625	0.03246
	654.203	0.02403	0.03125	0.02164
	654.688	0.03512	0.0325	0.02782
	655.172	0.03512	0.02	0.02473
	655.672	0.03327	0.02625	0.02318
	656.172	0.03697	0.02	0.02164
	656.656	0.04067	0.0225	0.02241
	657.156	0.01848	0.01875	0.01623
	657.656	0.02773	0.02625	0.02705
	658.141	0.03882	0.02875	0.02782
	658.625	0.03697	0.0275	0.02087
	659.125	0.04067	0.03125	0.02164
	659.625	0.02957	0.02375	0.03168
	660.109	0.02403	0.0425	0.017
	660.594	0.02218	0.0275	0.02705
	661.094	0.03512	0.0275	0.03091
	661.594	0.01294	0.035	0.02937
	662.078	0.02218	0.03625	0.02009
	662.563	0.03882	0.03125	0.02318
	663.063	0.02403	0.02375	0.034
	663.547	0.03327	0.02875	0.02859
	664.031	0.02588	0.025	0.02009
	664.531	0.03327	0.02875	0.02473
	665.031	0.01479	0.02875	0.02859
	665.516	0.03142	0.01875	0.02164
	666	0.01664	0.035	0.02087
	666.5	0.01848	0.02125	0.02859
	667	0.04436	0.0225	0.0255
	667.484	0.02403	0.0275	0.02628
	667.969	0.03882	0.02375	0.02705
	668.469	0.02403	0.03875	0.02318
	668.953	0.01664	0.0325	0.02473
	669.438	0.03697	0.02375	0.02705
	669.938	0.04251	0.035	0.02396
	670.438	0.02588	0.0175	0.03091
	670.922	0.03327	0.03375	0.0255
	671.406	0.01664	0.03375	0.02318
	671.906	0.01848	0.02875	0.017
	672.406	0.02033	0.0175	0.02396
	672.891	0.02773	0.02875	0.02318
	673.391	0.03512	0.02875	0.02628
	673.891	0.03512	0.02875	0.02859
	674.375	0.04806	0.0225	0.01777
	674.859	0.02033	0.0325	0.02782
	675.359	0.02773	0.02375	0.02318
	675.859	0.02033	0.0325	0.02628
	676.344	0.01848	0.02375	0.02087
	676.828	0.02957	0.02875	0.017
	677.328	0.02403	0.02375	0.02318
	677.828	0.02588	0.02375	0.02241
	678.313	0.03697	0.03125	0.02164
	678.797	0.02773	0.02	0.03168
	679.297	0.02588	0.03125	0.02318
	679.781	0.02403	0.02875	0.0255
	680.266	0.03142	0.0275	0.02859
	680.766	0.03697	0.0275	0.034
	681.266	0.03327	0.0275	0.02782
	681.75	0.02403	0.0275	0.02473
	682.234	0.03327	0.03	0.02396
	682.734	0.03142	0.02625	0.02164
	683.234	0.03697	0.02875	0.03091
	683.719	0.02957	0.02375	0.02705
	684.219	0.04806	0.02125	0.0255
	684.719	0.03697	0.0125	0.02628
	685.203	0.02773	0.02125	0.02087
	685.688	0.01848	0.03125	0.03091
	686.188	0.03512	0.01875	0.02318
	686.688	0.02218	0.01625	0.02473
	687.172	0.04806	0.0325	0.0255
	687.656	0.02218	0.02375	0.02473
	688.156	0.01109	0.02375	0.02164
	688.656	0.03327	0.03	0.02318
	689.141	0.02588	0.015	0.01777
	689.609	0.02773	0.02375	0.03091
	690.109	0.01664	0.02625	0.02318
	690.594	0.02033	0.0225	0.01855
	691.078	0.03512	0.03625	0.01468
	691.578	0.02773	0.02625	0.03246
	692.078	0.03882	0.02375	0.02473
	692.563	0.02033	0.0175	0.01623
	693.047	0.03327	0.025	0.01777
	693.547	0.02773	0.03	0.01855
	694.047	0.02957	0.03625	0.01855
	694.531	0.02403	0.0225	0.02782
	695.016	0.02773	0.03	0.0255
	695.516	0.02957	0.0175	0.02782
	696	0.03142	0.03875	0.02859
	696.484	0.02218	0.0375	0.02164
	696.984	0.02957	0.02625	0.02009
	697.484	0.02957	0.03	0.017
	697.969	0.02588	0.04	0.01855
	698.453	0.02957	0.0325	0.02318
	698.953	0.03512	0.02875	0.0255
	699.453	0.01664	0.0275	0.02241
	699.938	0.04067	0.02625	0.02628
	700.422	0.03327	0.025	0.02473
	700.922	0.01848	0.03	0.02009
	701.406	0.02957	0.0225	0.01855
	701.891	0.02218	0.02125	0.03014
	702.391	0.02957	0.025	0.02318
	702.891	0.01479	0.0275	0.01546
	703.375	0.01294	0.0225	0.02705
	703.859	0.02033	0.03375	0.01855
	704.359	0.03327	0.01125	0.01855
	704.859	0.03697	0.02875	0.01855
	705.344	0.03142	0.02875	0.017
	705.828	0.02773	0.025	0.02241
	706.328	0.03327	0.03	0.01777
	706.813	0.01664	0.02875	0.01855
	707.297	0.03142	0.025	0.02318
	707.797	0.01664	0.0175	0.03014
	708.297	0.02588	0.03	0.02318
	708.781	0.03882	0.025	0.03014
	709.266	0.02588	0.00875	0.01932
	709.766	0.03697	0.025	0.02859
	710.266	0.01848	0.02625	0.017
	710.75	0.03327	0.02875	0.0255
	711.25	0.02033	0.03875	0.02628
	711.75	0.01848	0.025	0.02937
	712.234	0.02773	0.025	0.02396
	712.719	0.02218	0.02125	0.01777
	713.219	0.02033	0.04375	0.01855
	713.719	0.04067	0.03625	0.02164
	714.203	0.02957	0.0275	0.02396
	714.688	0.01848	0.0275	0.02473
	715.188	0.03327	0.02	0.02396
	715.688	0.04067	0.0225	0.01932
	716.172	0.01664	0.0225	0.02628
	716.656	0.02773	0.025	0.03091
	717.156	0.04251	0.00875	0.02396
	717.641	0.02218	0.03125	0.02241
	718.125	0.03142	0.0325	0.03014
	718.625	0.02403	0.03	0.02241
	719.125	0.01848	0.0325	0.01623
	719.609	0.03882	0.0225	0.02009
	720.094	0.02033	0.02125	0.02396
	720.594	0.03512	0.0225	0.02164
	721.094	0.02403	0.02125	0.02087
	721.578	0.03512	0.03375	0.0255
	722.078	0.02403	0.0175	0.02009
	722.578	0.02403	0.02375	0.02705
	723.063	0.04251	0.0375	0.02087
	723.547	0.02588	0.0175	0.01932
	724.047	0.02403	0.02375	0.02164
	724.547	0.03697	0.0225	0.01932
	725.031	0.01848	0.02375	0.01855
	725.516	0.01479	0.03625	0.02164
	726.016	0.02033	0.0275	0.01932
	726.516	0.02773	0.02125	0.02628
	727	0.02773	0.02875	0.01777
	727.484	0.02218	0.0175	0.01932
	727.984	0.02957	0.02	0.02782
	728.469	0.02588	0.0275	0.01391
	728.953	0.02773	0.025	0.01932
	729.453	0.01109	0.0275	0.01777
	729.953	0.02218	0.01875	0.02164
	730.438	0.02588	0.0175	0.0255
	730.922	0.02033	0.02125	0.02782
	731.422	0.02218	0.025	0.02318
	731.922	0.01479	0.025	0.02782
	732.406	0.03327	0.03125	0.02009
	732.891	0.02588	0.025	0.02628
	733.391	0.02773	0.0375	0.02396
	733.875	0.03327	0.0325	0.02164
	734.359	0.01664	0.03	0.02318
	734.859	0.03697	0.015	0.02318
	735.359	0.03142	0.025	0.0255
	735.844	0.02218	0.025	0.0255
	736.328	0.02588	0.02375	0.01391
	736.828	0.02218	0.02375	0.02396
	737.328	0.00924	0.0175	0.02782
	737.813	0.02957	0.03375	0.02241
	738.313	0.01479	0.0225	0.01314
	738.813	0.02218	0.0225	0.02859
	739.297	0.02588	0.02	0.0255
	739.781	0.02033	0.0225	0.017
	740.281	0.02033	0.02125	0.0255
	740.781	0.02033	0.025	0.02241
	741.266	0.01479	0.015	0.01623
	741.75	0.03512	0.0225	0.01468
	742.25	0.02588	0.02375	0.02164
	742.75	0.02218	0.02625	0.02087
	743.234	0.01848	0.02375	0.02859
	743.719	0.03142	0.02375	0.01082
	744.219	0.02218	0.025	0.02628
	744.703	0.02403	0.0225	0.03246
	745.188	0.02957	0.02	0.0255
	745.688	0.01848	0.01625	0.01546
	746.188	0.02033	0.0275	0.01932
	746.672	0.03512	0.02125	0.02009
	747.156	0.03142	0.02375	0.02164
	747.656	0.02033	0.01	0.01855
	748.156	0.02218	0.01375	0.02318
	748.641	0.03327	0.03	0.01468
	749.141	0.01294	0.0275	0.01623
	749.641	0.01479	0.02125	0.01932
	750.125	0.02773	0.03125	0.02782
	750.609	0.02957	0.0225	0.02087
	751.109	0.02957	0.02	0.02396
	751.609	0.02218	0.02	0.02009
	752.094	0.02957	0.02125	0.01777
	752.578	0.02588	0.01875	0.01236
	753.078	0.02218	0.02375	0.01855
	753.578	0.02957	0.025	0.02628
	754.063	0.03512	0.0325	0.0255
	754.547	0.02773	0.015	0.02164
	755.047	0.03882	0.02	0.02705
	755.531	0.02773	0.0325	0.01468
	756	0.03142	0.0275	0.02318
	756.5	0.02403	0.01875	0.02628
	757	0.00739	0.02625	0.02087
	757.484	0.02957	0.03375	0.02087
	757.969	0.01664	0.02625	0.02164
	758.469	0.03327	0.0225	0.02009
	758.969	0.02773	0.0225	0.02087
	759.453	0.02773	0.01875	0.017
	759.938	0.02957	0.0175	0.02087
	760.438	0.03327	0.0225	0.0255
	760.922	0.03512	0.02	0.02087
	761.406	0.03142	0.02	0.02009
	761.906	0.02588	0.02375	0.01855
	762.406	0.02588	0.02375	0.02009
	762.891	0.02588	0.02875	0.02009
	763.375	0.02773	0.02	0.02009
	763.875	0.02403	0.02125	0.02318
	764.375	0.02218	0.02125	0.01932
	764.859	0.02773	0.02	0.02473
	765.344	0.01848	0.02125	0.01623
	765.844	0.03697	0.02875	0.02164
	766.328	0.03882	0.02375	0.01855
	766.813	0.02588	0.02875	0.01855
	767.313	0.01479	0.02875	0.01623
	767.813	0.02773	0.025	0.01932
	768.297	0.02403	0.01875	0.01777
	768.781	0.02403	0.01875	0.01932
	769.281	0.01848	0.03125	0.01855
	769.781	0.03142	0.0225	0.01546
	770.266	0.02403	0.015	0.02164
	770.766	0.03142	0.0325	0.02396
	771.266	0.03142	0.00875	0.01314
	771.75	0.03142	0.02875	0.02705
	772.234	0.01848	0.02625	0.017
	772.734	0.01664	0.03125	0.02164
	773.234	0.01109	0.02375	0.02628
	773.719	0.02773	0.02	0.02782
	774.203	0.03142	0.02	0.02164
	774.703	0.02218	0.02875	0.02164
	775.203	0.03512	0.0275	0.017
	775.688	0.03142	0.02125	0.0255
	776.172	0.02033	0.025	0.02782
	776.672	0.02773	0.02875	0.02087
	777.156	0.03697	0.01625	0.01546
	777.641	0.03697	0.0175	0.01777
	778.141	0.02588	0.02	0.02087
	778.641	0.02588	0.01875	0.02473
	779.125	0.02403	0.0225	0.02318
	779.609	0.02588	0.0275	0.01855
	780.109	0.02773	0.02875	0.02628
	780.609	0.02403	0.02375	0.02164
	781.094	0.01479	0.02125	0.01777
	781.578	0.02773	0.0225	0.01391
	782.078	0.02218	0.02375	0.01777
	782.563	0.02218	0.02	0.01546
	783.047	0.03327	0.02875	0.01623
	783.547	0.02773	0.02375	0.01546
	784.047	0.02957	0.02875	0.02473
	784.531	0.03697	0.03625	0.02009
	785.016	0.03142	0.02375	0.02241
	785.516	0.03327	0.02	0.017
	786.016	0.01479	0.02125	0.02009
	786.5	0.02773	0.02125	0.0255
	787	0.03512	0.02	0.02009
	787.5	0.02033	0.02875	0.01468
	787.984	0.02033	0.02875	0.01855
	788.469	0.04067	0.02875	0.01777
	788.969	0.04251	0.02125	0.02318
	789.469	0.01664	0.0275	0.01623
	789.953	0.02218	0.01875	0.02318
	790.438	0.02033	0.0225	0.02009
	790.938	0.02218	0.025	0.01236
	791.438	0.02588	0.01875	0.02009
	791.922	0.01664	0.02625	0.03168
	792.406	0.02773	0.03125	0.02087
	792.906	0.02403	0.01625	0.01777
	793.391	0.02033	0.01875	0.02241
	793.875	0.02957	0.02125	0.02164
	794.375	0.02403	0.0325	0.02164
	794.875	0.02957	0.02375	0.02241
	795.359	0.01848	0.04125	0.0255
	795.844	0.01294	0.03	0.02705
	796.344	0.03512	0.03125	0.01468
	796.844	0.02588	0.02875	0.02087
	797.328	0.03327	0.0225	0.02396
	797.813	0.01664	0.01875	0.01932
	798.313	0.01664	0.0125	0.01855
	798.797	0.01479	0.01875	0.01314
	799.281	0.01848	0.02	0.01546
	799.781	0.02957	0.01375	0.01777
	800.281	0.03327	0.02375	0.02396
	800.766	0.04067	0.02	0.01855
	801.25	0.02403	0.0325	0.02782
	801.75	0.02588	0.01875	0.02241
	802.25	0.03697	0.02125	0.02396
	802.734	0.02773	0.02375	0.01546
	803.234	0.01848	0.01	0.02164
	803.734	0.02403	0.025	0.0255
	804.219	0.02403	0.02875	0.01314
	804.703	0.02033	0.02125	0.01855
	805.203	0.02588	0.02	0.02318
	805.703	0.01479	0.02125	0.017
	806.188	0.02403	0.01625	0.02087
	806.672	0.02588	0.01625	0.01777
	807.172	0.02218	0.0225	0.02859
	807.672	0.03697	0.02875	0.02164
	808.156	0.02033	0.0325	0.01777
	808.641	0.02218	0.02625	0.02782
	809.141	0.02957	0.02875	0.01623
	809.625	0.02588	0.01875	0.02396
	810.109	0.02218	0.02	0.01777
	810.609	0.03512	0.02375	0.02009
	811.109	0.02033	0.025	0.02164
	811.594	0.02403	0.01625	0.02396
	812.078	0.03142	0.0175	0.01623
	812.578	0.01294	0.01625	0.01546
	813.078	0.03327	0.015	0.01932
	813.563	0.00924	0.01875	0.02009
	814.047	0.01664	0.025	0.02164
	814.547	0.02957	0.015	0.02705
	815.031	0.02588	0.02875	0.02628
	815.516	0.01848	0.025	0.02164
	816.016	0.01664	0.0275	0.03091
	816.516	0.02403	0.01875	0.01855
	817	0.02403	0.02	0.02628
	817.484	0.01479	0.0175	0.01159
	817.984	0.02773	0.03375	0.017
	818.484	0.03327	0.025	0.0255
	818.969	0.03142	0.03125	0.017
	819.469	0.01664	0.01125	0.01932
	819.969	0.02403	0.01875	0.02164
	820.453	0.02218	0.03375	0.017
	820.938	0.02218	0.015	0.02473
	821.438	0.03327	0.0175	0.017
	821.938	0.02218	0.01625	0.02241
	822.406	0.02403	0.0275	0.02009
	822.891	0.02218	0.015	0.01623
	823.391	0.02218	0.02	0.03091
	823.891	0.01294	0.01625	0.01932
	824.375	0.01664	0.02625	0.02087
	824.859	0.02957	0.02875	0.0255
	825.359	0.02588	0.02875	0.02241
	825.844	0.02773	0.01375	0.01391
	826.328	0.03142	0.01625	0.01623
	826.828	0.01664	0.0275	0.01314
	827.328	0.03512	0.0175	0.01391
	827.813	0.01848	0.02	0.02705
	828.297	0.02033	0.0225	0.01391
	828.797	0.01479	0.02	0.01314
	829.297	0.02773	0.01375	0.01468
	829.781	0.01109	0.01625	0.02241
	830.266	0.03142	0.02	0.02087
	830.766	0.03697	0.0275	0.02318
	831.25	0.02218	0.01875	0.02241
	831.734	0.04067	0.01125	0.0255
	832.234	0.03327	0.01625	0.01623
	832.734	0.02957	0.02125	0.02164
	833.219	0.03142	0.03	0.01932
	833.703	0.02588	0.025	0.01468
	834.203	0.02588	0.035	0.01777
	834.703	0.02218	0.02	0.017
	835.188	0.01479	0.01125	0.02087
	835.688	0.02957	0.02125	0.017
	836.188	0.01664	0.01875	0.02087
	836.672	0.02218	0.02125	0.01932
	837.156	0.02588	0.025	0.01623
	837.656	0.00924	0.02875	0.02396
	838.156	0.02403	0.0225	0.02164
	838.641	0.03142	0.02	0.02087
	839.125	0.02218	0.02	0.01623
	839.625	0.02033	0.0225	0.017
	840.125	0.01664	0.01875	0.02087
	840.609	0.02218	0.0225	0.01932
	841.094	0.02033	0.02	0.01391
	841.594	0.02033	0.02	0.01468
	842.078	0.02588	0.01875	0.02009
	842.563	0.01848	0.02125	0.02087
	843.063	0.03142	0.01875	0.01932
	843.563	0.02957	0.0175	0.01391
	844.047	0.01664	0.02	0.0255
	844.531	0.01664	0.01875	0.02164
	845.031	0.02403	0.02125	0.017
	845.531	0.01109	0.01125	0.01932
	846.016	0.01294	0.02125	0.01391
	846.5	0.02033	0.03	0.01855
	847	0.01848	0.02125	0.01314
	847.484	0.02957	0.0225	0.01777
	847.969	0.02033	0.01875	0.017
	848.469	0.01294	0.025	0.01623
	848.969	0.01848	0.01875	0.02396
	849.453	0.01664	0.0225	0.01391
	849.938	0.02773	0.02375	0.02705
	850.438	0.02403	0.01625	0.02009
	850.938	0.02218	0.01375	0.02164
	851.422	0.02218	0.025	0.017
	851.922	0.00739	0.0275	0.01777
	852.422	0.01848	0.0225	0.01546
	852.906	0.02033	0.025	0.017
	853.391	0.02033	0.02	0.02396
	853.891	0.01479	0.025	0.01468
	854.391	0.02218	0.01625	0.02087
	854.875	0.01294	0.0275	0.02009
	855.359	0.02218	0.0175	0.01623
	855.859	0.03142	0.0325	0.01777
	856.359	0.01848	0.0225	0.01932
	856.844	0.01664	0.025	0.01082
	857.328	0.02033	0.01875	0.01932
	857.828	0.03697	0.02375	0.01932
	858.313	0.01109	0.0125	0.01855
	858.797	0.01109	0.01	0.02087
	859.297	0.01664	0.01625	0.01777
	859.797	0.03512	0.015	0.01932
	860.281	0.02033	0.0225	0.01236
	860.766	0.02033	0.0225	0.01546
	861.266	0.01479	0.0225	0.02164
	861.766	0.01664	0.01875	0.01314
	862.25	0.01848	0.0225	0.01236
	862.734	0.02033	0.02375	0.02628
	863.234	0.02403	0.02625	0.02164
	863.719	0.02033	0.01875	0.01777
	864.203	0.02033	0.01375	0.017
	864.703	0.01848	0.015	0.017
	865.203	0.02773	0.02	0.01468
	865.688	0.02773	0.01875	0.02087
	866.172	0.01109	0.03125	0.02241
	866.672	0.02033	0.02375	0.01391
	867.172	0.02773	0.0175	0.01777
	867.656	0.02588	0.035	0.02009
	868.156	0.02957	0.02375	0.02087
	868.656	0.02218	0.025	0.01546
	869.141	0.02033	0.01875	0.017
	869.625	0.03327	0.01875	0.01777
	870.125	0.02033	0.01125	0.02396
	870.625	0.02588	0.01875	0.01855
	871.109	0.02033	0.02625	0.02009
	871.594	0.02588	0.02875	0.01236
	872.094	0.01848	0.01875	0.00773
	872.594	0.01294	0.01875	0.01314
	873.078	0.01848	0.03	0.02009
	873.563	0.03327	0.02	0.01546
	874.063	0.01848	0.01625	0.01777
	874.547	0.02773	0.02625	0.01546
	875.031	0.02773	0.01625	0.01623
	875.531	0.02033	0.02125	0.01546
	876.031	0.01479	0.015	0.02318
	876.516	0.01479	0.02	0.017
	877	0.0037	0.02375	0.01391
	877.5	0.01109	0.01375	0.02164
	878	0.03142	0.02125	0.01777
	878.484	0.02773	0.0225	0.01855
	878.969	0.02033	0.02	0.02087
	879.469	0.02403	0.02	0.01314
	879.953	0.02218	0.0325	0.01314
	880.438	0.01848	0.01875	0.01623
	880.938	0.02957	0.02625	0.01777
	881.438	0.01479	0.01625	0.01468
	881.922	0.00739	0.0225	0.01236
	882.406	0.01109	0.03	0.017
	882.906	0.01109	0.02	0.01546
	883.406	0.02588	0.02125	0.01546
	883.891	0.01294	0.025	0.017
	884.375	0.02403	0.0175	0.01623
	884.875	0.01848	0.0175	0.02164
	885.359	0.03142	0.02625	0.01932
	885.844	0.02403	0.01875	0.01546
	886.344	0.02218	0.02625	0.01777
	886.844	0.02033	0.02375	0.017
	887.328	0.01664	0.01125	0.01468
	887.813	0.02218	0.0225	0.02241
	888.313	0.02403	0.0225	0.02782
	888.797	0.02403	0.02	0.01468
	889.281	0.02588	0.025	0.02009
	889.781	0.01664	0.02625	0.01777
	890.281	0.01479	0.02625	0.01855
	890.766	0.01848	0.02	0.017
	891.25	0.01664	0.0175	0.02009
	891.75	0.01479	0.025	0.02473
	892.25	0.01848	0.02125	0.01777
	892.734	0.01479	0.0175	0.01159
	893.219	0.02033	0.0175	0.02164
	893.719	0.01664	0.02125	0.01855
	894.219	0.01479	0.0125	0.01855
	894.703	0.01294	0.0225	0.01932
	895.188	0.03142	0.0225	0.01391
	895.688	0.02957	0.025	0.017
	896.172	0.02218	0.02375	0.02396
	896.656	0.02773	0.02	0.017
	897.156	0.02403	0.02125	0.01855
	897.656	0.01848	0.02	0.0255
	898.141	0.03697	0.02	0.01777
	898.625	0.02773	0.015	0.01468
	899.125	0.01848	0.02875	0.01623
	899.625	0.02218	0.015	0.01855
	900.109	0.01294	0.01125	0.01468
	900.594	0.02773	0.0125	0.02009
	901.094	0.02218	0.025	0.01623
	901.578	0.02588	0.025	0.01932
	902.063	0.02218	0.00875	0.01546
	902.563	0.01294	0.01375	0.017
	903.063	0.02033	0.02	0.02859
	903.547	0.01664	0.01875	0.02087
	904.031	0.01109	0.01625	0.01623
	904.531	0.01848	0.01875	0.01855
	905.031	0.02218	0.0275	0.01468
	905.516	0.03327	0.01875	0.01546
	906.016	0.02403	0.01875	0.017
	906.516	0.01848	0.02125	0.017
	907	0.00555	0.02	0.02009
	907.484	0.02588	0.01125	0.01623
	907.984	0.02403	0.0175	0.01236
	908.484	0.01109	0.02375	0.01932
	908.969	0.00555	0.01875	0.02241
	909.453	0.01848	0.02125	0.01623
	909.953	0.02588	0.0175	0.01777
	910.453	0.01479	0.02	0.01623
	910.938	0.02773	0.015	0.02241
	911.422	0.01109	0.0175	0.01391
	911.922	0.01294	0.015	0.01855
	912.406	0.01664	0.01875	0.01159
	912.891	0.02773	0.0175	0.01777
	913.391	0.03327	0.01875	0.01546
	913.891	0.02218	0.01125	0.01468
	914.375	0.01479	0.01875	0.01777
	914.859	0.02218	0.02125	0.01236
	915.359	0.02588	0.01625	0.01546
	915.859	0.01848	0.02375	0.02087
	916.344	0.02957	0.03125	0.01391
	916.828	0.02403	0.01375	0.01855
	917.328	0.01479	0.015	0.017
	917.813	0.02588	0.015	0.01623
	918.297	0.01479	0.0175	0.01546
	918.797	0.02218	0.0225	0.01777
	919.297	0.02403	0.01625	0.01546
	919.781	0.02403	0.02	0.01391
	920.266	0.01848	0.01375	0.02164
	920.766	0.02218	0.0175	0.01623
	921.266	0.00739	0.01625	0.01546
	921.75	0.01109	0.01375	0.01005
	922.25	0.02218	0.015	0.01314
	922.75	0.00924	0.0325	0.02164
	923.234	0.02773	0.02125	0.01159
	923.719	0.02588	0.0225	0.02009
	924.219	0.02033	0.0075	0.01855
	924.719	0.02218	0.01625	0.02164
	925.203	0.02033	0.02125	0.02009
	925.688	0.02218	0.02	0.01159
	926.188	0.02403	0.01375	0.01623
	926.688	0.01479	0.0275	0.01623
	927.172	0.01479	0.0125	0.01855
	927.656	0.02218	0.01875	0.017
	928.156	0.01664	0.02625	0.01932
	928.641	0.01848	0.01625	0.017
	929.125	0.01479	0.0125	0.02009
	929.625	0.01848	0.01875	0.02241
	930.125	0.02218	0.0175	0.01314
	930.609	0.01294	0.01625	0.01855
	931.094	0.02773	0.0175	0.01468
	931.594	0.01479	0.01875	0.01468
	932.094	0.01479	0.0125	0.02241
	932.578	0.01479	0.02625	0.017
	933.063	0.02033	0.01875	0.02087
	933.563	0.01294	0.0175	0.01623
	934.047	0.02033	0.015	0.01314
	934.531	0.03512	0.02125	0.0255
	935.031	0.01109	0.03	0.02009
	935.531	0.00739	0.0175	0.017
	936.016	0.01664	0.025	0.01546
	936.5	0.02403	0.0175	0.01236
	937	0.02033	0.02125	0.01468
	937.5	0.01848	0.0175	0.017
	937.984	0.02033	0.02375	0.01391
	938.469	0.01294	0.02125	0.01236
	938.969	0.02588	0.02375	0.01391
	939.453	0.01664	0.0175	0.02009
	939.938	0.01848	0.01125	0.01391
	940.438	0.02773	0.0175	0.01005
	940.938	0.01294	0.03625	0.01623
	941.422	0.01479	0.0175	0.01391
	941.906	0.01664	0.01875	0.02009
	942.406	0.02588	0.02125	0.01932
	942.906	0.01109	0.02625	0.02318
	943.391	0.02773	0.0225	0.01932
	943.891	0.02218	0.02	0.02164
	944.391	0.01479	0.0125	0.017
	944.875	0.01294	0.0175	0.01314
	945.359	0.01848	0.0175	0.02241
	945.859	0.01479	0.01875	0.01546
	946.359	0.01848	0.015	0.01391
	946.844	0.02588	0.01625	0.02009
	947.328	0.01848	0.0225	0.017
	947.828	0.01848	0.0225	0.01159
	948.328	0.01664	0.02125	0.01314
	948.813	0.01664	0.015	0.01777
	949.297	0.01664	0.0225	0.01391
	949.797	0.01294	0.01875	0.01932
	950.281	0.02957	0.02	0.01932
	950.766	0.01664	0.035	0.01314
	951.266	0.01664	0.0125	0.01468
	951.766	0.01479	0.02875	0.017
	952.25	0.01479	0.03125	0.01468
	952.734	0.01848	0.01875	0.01855
	953.234	0.01848	0.02	0.01468
	953.734	0.01848	0.02125	0.01236
	954.219	0.02218	0.01875	0.01546
	954.703	0.03142	0.01875	0.01159
	955.188	0.01479	0.015	0.01546
	955.672	0.02033	0.02	0.01623
	956.156	0.02218	0.01	0.01236
	956.656	0.02218	0.02	0.01468
	957.156	0.01294	0.015	0.01159
	957.641	0.02957	0.015	0.01082
	958.125	0.01664	0.025	0.01159
	958.625	0.02218	0.01375	0.01855
	959.125	0.01479	0.0125	0.01468
	959.609	0.02403	0.02125	0.01623
	960.109	0.01664	0.01375	0.017
	960.609	0.02773	0.01875	0.01777
	961.094	0.01848	0.01875	0.01236
	961.578	0.02588	0.0175	0.01932
	962.078	0.02957	0.0175	0.02087
	962.578	0.00555	0.01625	0.01777
	963.063	0.03512	0.02375	0.00927
	963.547	0.01479	0.025	0.01777
	964.047	0.02033	0.015	0.01314
	964.547	0.01294	0.015	0.01777
	965.031	0.01294	0.015	0.02318
	965.516	0.01848	0.01625	0.017
	966.016	0.01479	0.03125	0.01546
	966.5	0.02033	0.01625	0.02241
	966.984	0.02218	0.02375	0.017
	967.484	0.00555	0.01875	0.01546
	967.984	0.01479	0.01625	0.01468
	968.469	0.01479	0.01125	0.01546
	968.953	0.01664	0.02625	0.02009
	969.453	0.02403	0.025	0.01855
	969.953	0.02218	0.02125	0.017
	970.438	0.01848	0.0175	0.02087
	970.922	0.00924	0.01125	0.02318
	971.422	0.01479	0.02	0.01391
	971.906	0.02403	0.0175	0.0085
	972.391	0.01664	0.0175	0.01005
	972.891	0.01109	0.01875	0.02087
	973.391	0.01109	0.015	0.00773
	973.875	0.02403	0.0125	0.01468
	974.359	0.02218	0.01375	0.01777
	974.859	0.01664	0.02375	0.02087
	975.359	0.02403	0.025	0.01777
	975.844	0.01664	0.0175	0.02164
	976.328	0.03142	0.0075	0.00927
	976.828	0.01294	0.01375	0.01468
	977.313	0.02403	0.01375	0.01777
	977.797	0.01294	0.015	0.01468
	978.297	0.01479	0.01375	0.01159
	978.797	0.01294	0.01875	0.01777
	979.281	0.01479	0.01875	0.01314
	979.766	0.01109	0.0275	0.00696
	980.266	0.01664	0.02125	0.01159
	980.766	0.01479	0.0175	0.01855
	981.25	0.01294	0.01625	0.01005
	981.75	0.01479	0.01125	0.01159
	982.25	0.01664	0.02375	0.02705
	982.734	0.01664	0.025	0.01932
[truncated: 442 more rows]

## Sheet: Fig. 4c
Figure 4c	Afterglow time (s)	0.5Sm	0.5Dy	0.5Pr	15Tb
	0	0.99084	1	0.99274	1
	0.516	1	0.85798	1	0.92119
	1.016	0.98168	0.82974	0.96133	0.96573
	1.5	0.97619	0.84974	0.96842	0.9012
	1.985	0.85897	0.86465	0.96657	0.90805
	2.485	0.90659	0.84151	0.95441	0.96802
	2.985	0.82967	0.83641	0.92823	0.94632
	3.469	0.89377	0.78462	0.94225	0.93432
	3.953	0.85714	0.80384	0.92401	0.93489
	4.453	0.86447	0.81091	0.91928	0.95831
	4.938	0.77289	0.77991	0.92503	0.90063
	5.422	0.77473	0.79364	0.87724	0.91491
	5.922	0.84249	0.76736	0.90375	0.93661
	6.422	0.76923	0.76971	0.88889	0.90006
	6.906	0.7326	0.74735	0.8948	0.94003
	7.391	0.69963	0.76618	0.86136	0.93661
	7.891	0.66667	0.80581	0.87622	0.90805
	8.391	0.72344	0.75363	0.88889	0.91091
	8.875	0.67216	0.76265	0.8666	0.91205
	9.375	0.65751	0.76148	0.84954	0.92347
	9.875	0.61538	0.73754	0.86491	0.88692
	10.36	0.64286	0.76893	0.83671	0.88806
	10.844	0.65018	0.74892	0.84431	0.88235
	11.344	0.65018	0.74107	0.84769	0.91605
	11.844	0.65751	0.72538	0.82844	0.89663
	12.328	0.66484	0.73441	0.80935	0.85951
	12.828	0.64286	0.74107	0.82692	0.89891
	13.328	0.63919	0.69478	0.82236	0.91091
	13.813	0.58974	0.7246	0.80902	0.88064
	14.297	0.62271	0.69714	0.795	0.89263
	14.797	0.51648	0.69988	0.78555	0.8578
	15.297	0.60256	0.71557	0.77964	0.88921
	15.781	0.59341	0.70381	0.77069	0.88464
	16.266	0.6044	0.70537	0.80041	0.86922
	16.766	0.55311	0.69282	0.7869	0.87322
	17.25	0.63187	0.67791	0.76157	0.8835
	17.735	0.55678	0.68027	0.77693	0.87322
	18.235	0.5696	0.65163	0.78538	0.88407
	18.735	0.5293	0.67674	0.73303	0.88464
	19.219	0.49634	0.64731	0.76832	0.87493
	19.703	0.48901	0.6379	0.76714	0.86065
	20.203	0.57326	0.65869	0.74282	0.82524
	20.688	0.47985	0.6426	0.72763	0.88806
	21.172	0.47802	0.61122	0.74721	0.85323
	21.672	0.49817	0.62691	0.72915	0.82182
	22.172	0.49634	0.63005	0.718	0.8715
	22.656	0.51465	0.65477	0.73067	0.86465
	23.141	0.51465	0.6324	0.72948	0.82125
	23.641	0.44872	0.63947	0.70922	0.85665
	24.141	0.52015	0.64378	0.7202	0.8321
	24.625	0.47253	0.62574	0.72931	0.81268
	25.125	0.51282	0.59357	0.70804	0.83038
	25.625	0.51099	0.59435	0.72138	0.83952
	26.11	0.47436	0.59082	0.69166	0.79897
	26.594	0.45971	0.62064	0.70618	0.81896
	27.094	0.43773	0.57905	0.70702	0.82125
	27.594	0.44872	0.60926	0.66886	0.81953
	28.078	0.46886	0.61122	0.66802	0.82296
	28.578	0.42674	0.61083	0.67612	0.81268
	29.078	0.45238	0.58729	0.69774	0.80411
	29.563	0.39744	0.5508	0.67646	0.76585
	30.047	0.44689	0.55434	0.67089	0.80811
	30.547	0.45238	0.5763	0.66565	0.80868
	31.047	0.44139	0.57434	0.66126	0.76756
	31.531	0.48718	0.58062	0.65941	0.78584
	32.016	0.39377	0.57866	0.65687	0.7944
	32.516	0.40293	0.54688	0.66042	0.79954
	33	0.43407	0.56375	0.63492	0.80868
	33.485	0.37363	0.54257	0.64742	0.76927
	33.985	0.44322	0.55669	0.64995	0.747
	34.485	0.38828	0.5712	0.65316	0.80411
	34.969	0.38462	0.53197	0.65029	0.78013
	35.453	0.38645	0.53433	0.63982	0.73158
	35.953	0.41026	0.541	0.65231	0.7333
	36.453	0.37912	0.53825	0.63391	0.83152
	36.938	0.32418	0.51197	0.64792	0.78584
	37.438	0.41026	0.52138	0.62513	0.77784
	37.938	0.40659	0.54845	0.60537	0.76528
	38.422	0.34066	0.55394	0.62361	0.74472
	38.906	0.41392	0.5104	0.61618	0.74986
	39.406	0.37179	0.53864	0.61584	0.75728
	39.906	0.36081	0.54374	0.59777	0.79954
	40.391	0.42857	0.54767	0.61111	0.74358
	40.891	0.37729	0.51197	0.61871	0.75842
	41.391	0.36813	0.52138	0.58291	0.70931
	41.875	0.34249	0.51589	0.59929	0.74872
	42.36	0.36447	0.4998	0.5971	0.72816
	42.86	0.30586	0.52727	0.59659	0.75614
	43.36	0.36447	0.49863	0.59439	0.75957
	43.844	0.3315	0.47862	0.57194	0.7293
	44.328	0.32967	0.50059	0.61651	0.74129
	44.828	0.33516	0.51785	0.58156	0.78241
	45.297	0.31868	0.52844	0.59321	0.74586
	45.781	0.34432	0.51903	0.58696	0.76927
	46.281	0.32784	0.49588	0.57329	0.73501
	46.781	0.33883	0.47548	0.56636	0.74243
	47.266	0.337	0.49078	0.57666	0.76528
	47.75	0.32967	0.5053	0.57869	0.70931
	48.25	0.36996	0.47666	0.5618	0.76356
	48.75	0.36447	0.48647	0.55015	0.69846
	49.235	0.28938	0.4845	0.55995	0.77727
	49.735	0.31319	0.45077	0.564	0.69275
	50.235	0.28571	0.45822	0.5591	0.72359
	50.719	0.36264	0.46528	0.5488	0.7253
	51.203	0.32051	0.46253	0.5537	0.68247
	51.703	0.33516	0.48803	0.55302	0.69674
	52.203	0.27473	0.45822	0.54813	0.73786
	52.688	0.36081	0.44253	0.55606	0.68761
	53.188	0.32784	0.47666	0.56451	0.71902
	53.688	0.32418	0.45077	0.55488	0.70588
	54.172	0.27289	0.47587	0.53884	0.72302
	54.656	0.31502	0.45351	0.5542	0.72302
	55.156	0.31685	0.42173	0.53749	0.71331
	55.656	0.29304	0.47273	0.53343	0.67847
	56.141	0.31319	0.4594	0.54492	0.7076
	56.625	0.33883	0.44056	0.52499	0.66762
	57.125	0.27289	0.4543	0.54694	0.73729
	57.61	0.3022	0.44723	0.52685	0.6699
	58.094	0.27473	0.44017	0.52347	0.68132
	58.594	0.3022	0.45037	0.51841	0.68247
	59.094	0.26923	0.4135	0.52229	0.68247
	59.578	0.3022	0.4543	0.51942	0.68761
	60.063	0.28388	0.43193	0.52786	0.67447
	60.563	0.25641	0.43664	0.52702	0.68989
	61.047	0.25092	0.41781	0.53327	0.68018
	61.531	0.2619	0.44449	0.50777	0.70246
	62.031	0.26923	0.40918	0.51773	0.68704
	62.531	0.28571	0.40879	0.51064	0.71388
	63.016	0.23443	0.43546	0.51266	0.67219
	63.5	0.27839	0.40918	0.50439	0.70246
	64	0.29487	0.39741	0.49814	0.67276
	64.5	0.25641	0.42252	0.50507	0.64306
	64.985	0.2674	0.44096	0.49612	0.66134
	65.485	0.31868	0.42526	0.48514	0.69046
	65.985	0.28205	0.42566	0.50051	0.66476
	66.469	0.28205	0.40565	0.49679	0.68075
	66.953	0.28022	0.43743	0.4951	0.66134
	67.453	0.25641	0.408	0.48379	0.67276
	67.953	0.29121	0.40643	0.48278	0.66362
	68.438	0.21795	0.39976	0.49257	0.61279
	68.938	0.27106	0.38682	0.49257	0.64706
	69.438	0.25275	0.42213	0.47991	0.67447
	69.922	0.24908	0.40408	0.487	0.6699
	70.406	0.25275	0.41153	0.48075	0.64877
	70.906	0.25092	0.38329	0.47737	0.68989
	71.406	0.27289	0.40369	0.48734	0.61508
	71.891	0.2326	0.41663	0.47349	0.64763
	72.375	0.27106	0.38996	0.48159	0.64877
	72.875	0.24359	0.38093	0.4821	0.65962
	73.36	0.25458	0.3982	0.47822	0.64078
	73.844	0.28571	0.37976	0.47332	0.64649
	74.344	0.26557	0.39349	0.47416	0.61679
	74.844	0.24542	0.37387	0.45863	0.66362
	75.328	0.24542	0.37505	0.48328	0.64135
	75.813	0.22344	0.38407	0.47062	0.6265
	76.313	0.24359	0.38446	0.46201	0.63735
	76.797	0.2674	0.39192	0.4772	0.65334
	77.281	0.20696	0.38643	0.4615	0.62821
	77.781	0.23993	0.39349	0.4463	0.62878
	78.281	0.25092	0.37073	0.46589	0.65563
	78.766	0.21978	0.36171	0.45103	0.63278
	79.25	0.24359	0.39859	0.47214	0.6265
	79.75	0.24542	0.3625	0.45829	0.66019
	80.25	0.23077	0.3876	0.45491	0.62479
	80.735	0.23626	0.37623	0.45221	0.64192
	81.235	0.24176	0.36642	0.45728	0.58938
	81.735	0.23626	0.37623	0.45154	0.61393
	82.219	0.22344	0.36877	0.45204	0.61622
	82.703	0.27473	0.38172	0.44563	0.6305
	83.203	0.22711	0.35426	0.43853	0.64363
	83.703	0.22344	0.34406	0.43904	0.62193
	84.188	0.22711	0.36603	0.45475	0.62479
	84.688	0.24542	0.37466	0.44664	0.58881
	85.188	0.21429	0.37936	0.43904	0.60023
	85.672	0.22161	0.34523	0.45441	0.59566
	86.156	0.24176	0.35661	0.4333	0.5831
	86.656	0.22711	0.35622	0.44242	0.61793
	87.156	0.26557	0.38172	0.42925	0.58195
	87.641	0.2326	0.34876	0.43262	0.61622
	88.125	0.21062	0.35033	0.43769	0.61393
	88.625	0.25458	0.35583	0.4387	0.58481
	89.11	0.21062	0.36093	0.42232	0.6225
	89.594	0.17582	0.33621	0.41067	0.62079
	90.094	0.21978	0.34484	0.42705	0.62593
	90.594	0.26923	0.36367	0.42655	0.5831
	91.078	0.19414	0.34131	0.43499	0.62593
	91.563	0.26007	0.3264	0.41202	0.58195
	92.063	0.1978	0.37936	0.42773	0.60822
	92.547	0.163	0.35896	0.41135	0.65334
	93.031	0.23077	0.3366	0.41439	0.5928
	93.531	0.25275	0.3417	0.43161	0.58709
	94.031	0.21062	0.35426	0.39632	0.58481
	94.516	0.19414	0.34876	0.41844	0.60194
	95	0.2033	0.34916	0.43583	0.60994
	95.5	0.21245	0.35347	0.42215	0.57339
	96	0.22161	0.33935	0.41658	0.6048
	96.485	0.19597	0.31228	0.41675	0.59166
	96.985	0.21245	0.33896	0.4024	0.5831
	97.485	0.21245	0.32013	0.42317	0.57738
	97.969	0.20696	0.34013	0.4127	0.63392
	98.453	0.20147	0.33817	0.41591	0.59566
	98.953	0.19414	0.35033	0.4024	0.58595
	99.453	0.18864	0.33229	0.4181	0.59338
	99.938	0.19597	0.33582	0.40966	0.58081
	100.438	0.16484	0.33543	0.41337	0.61279
	100.938	0.23443	0.30953	0.39818	0.60023
	101.422	0.23443	0.31895	0.40848	0.56368
	101.906	0.20879	0.30483	0.40831	0.57624
	102.406	0.19048	0.29933	0.4105	0.57853
	102.906	0.19414	0.30247	0.40746	0.58709
	103.391	0.14103	0.33856	0.37909	0.59966
	103.875	0.18864	0.31699	0.39345	0.58481
	104.375	0.16667	0.3213	0.3872	0.59509
	104.86	0.16667	0.32248	0.38636	0.56768
	105.344	0.20696	0.31346	0.39092	0.53912
	105.844	0.19231	0.3315	0.39564	0.55854
	106.344	0.18315	0.30286	0.39142	0.56311
	106.828	0.22711	0.30522	0.38467	0.56025
	107.313	0.19048	0.32523	0.38636	0.57167
	107.813	0.22344	0.2958	0.40274	0.55283
	108.313	0.18498	0.30169	0.38652	0.56196
	108.797	0.17766	0.33229	0.39767	0.53798
	109.297	0.17399	0.31071	0.39108	0.5414
	109.797	0.18132	0.30796	0.37234	0.56768
	110.281	0.21245	0.33778	0.35664	0.56425
	110.766	0.163	0.31032	0.3823	0.53227
	111.266	0.16117	0.30169	0.37656	0.51456
	111.75	0.17582	0.31346	0.37369	0.55511
	112.235	0.17582	0.30365	0.37943	0.53569
	112.735	0.1978	0.29502	0.37893	0.54369
	113.235	0.18132	0.30953	0.37741	0.5414
	113.719	0.17582	0.30522	0.38467	0.52599
	114.203	0.15568	0.29776	0.37808	0.58595
	114.703	0.14652	0.29463	0.36964	0.5414
	115.203	0.17766	0.28756	0.36103	0.54426
	115.688	0.14469	0.29737	0.38146	0.52941
	116.172	0.16667	0.30718	0.36677	0.52541
	116.672	0.17399	0.29109	0.36508	0.5414
	117.156	0.18864	0.28482	0.37589	0.51285
	117.641	0.15385	0.28756	0.37622	0.56082
	118.141	0.163	0.28443	0.36272	0.54312
	118.641	0.18132	0.30796	0.37285	0.54883
	119.125	0.1685	0.28521	0.36964	0.58195
	119.61	0.17582	0.28992	0.36711	0.5454
	120.11	0.18132	0.29109	0.36711	0.55568
	120.594	0.16484	0.27619	0.35562	0.52484
	121.078	0.16117	0.28129	0.34819	0.52827
	121.578	0.17949	0.29384	0.35731	0.52142
	122.078	0.15018	0.29227	0.3487	0.52713
	122.563	0.15385	0.2805	0.34752	0.52998
	123.047	0.16117	0.27697	0.3612	0.52541
	123.547	0.18681	0.29619	0.35799	0.55054
	124.047	0.13553	0.28286	0.372	0.5671
	124.531	0.17582	0.28678	0.34684	0.5197
	125.031	0.15385	0.30522	0.35714	0.56596
	125.531	0.14286	0.27893	0.35849	0.55511
	126.016	0.15751	0.26991	0.33755	0.53855
	126.5	0.1685	0.26913	0.36069	0.51114
	127	0.19048	0.26285	0.35377	0.48829
	127.5	0.15018	0.2703	0.3644	0.50657
	127.985	0.163	0.2856	0.35596	0.5237
	128.485	0.16667	0.29306	0.34026	0.494
	128.985	0.16667	0.27501	0.34532	0.5414
	129.469	0.17949	0.2856	0.34701	0.50828
	129.953	0.18132	0.26756	0.34245	0.51057
	130.453	0.14652	0.28364	0.36407	0.54026
	130.953	0.163	0.25932	0.34549	0.52884
	131.438	0.15568	0.27462	0.32692	0.51799
	131.922	0.1337	0.27344	0.34938	0.51285
	132.422	0.15568	0.26363	0.35292	0.52827
	132.906	0.1685	0.27776	0.34786	0.52998
	133.391	0.15934	0.27423	0.33266	0.50428
	133.891	0.19414	0.26442	0.34313	0.51571
	134.391	0.17949	0.28874	0.33164	0.4803
	134.875	0.15751	0.28011	0.33452	0.50771
	135.36	0.14835	0.27266	0.33553	0.48144
	135.86	0.15751	0.25226	0.33435	0.49971
	136.36	0.15201	0.26756	0.33924	0.50029
	136.844	0.13553	0.25539	0.33401	0.48372
	137.344	0.14286	0.25814	0.33046	0.50657
	137.844	0.15751	0.28521	0.34296	0.4723
	138.328	0.15385	0.25971	0.33232	0.47516
	138.813	0.16117	0.27501	0.34431	0.48772
	139.313	0.13736	0.24676	0.32928	0.48886
	139.813	0.15201	0.25147	0.32405	0.49686
	140.297	0.16117	0.26089	0.32607	0.48601
	140.797	0.14652	0.25618	0.34431	0.51571
	141.297	0.17582	0.25304	0.33941	0.49229
	141.781	0.15201	0.25736	0.32067	0.49629
	142.266	0.13736	0.25304	0.34279	0.51114
	142.766	0.14469	0.26049	0.32438	0.49343
	143.266	0.14286	0.25265	0.33215	0.4803
	143.75	0.15385	0.24206	0.32354	0.51114
	144.235	0.14286	0.24872	0.32844	0.49686
	144.735	0.17582	0.23342	0.31543	0.47516
	145.219	0.15385	0.255	0.32472	0.50828
	145.703	0.1337	0.25618	0.31172	0.48487
	146.203	0.16484	0.26246	0.34009	0.50485
	146.703	0.13004	0.25775	0.3232	0.49857
	147.188	0.12454	0.2397	0.31915	0.47973
	147.672	0.12821	0.26324	0.33452	0.51057
	148.172	0.13736	0.23617	0.32354	0.49115
	148.656	0.14103	0.24598	0.3156	0.47344
	149.141	0.16117	0.23068	0.31408	0.50143
	149.641	0.12454	0.23186	0.31054	0.46431
	150.141	0.12454	0.24127	0.31172	0.4586
	150.625	0.15385	0.22558	0.30547	0.47344
	151.11	0.18498	0.24598	0.31577	0.49286
	151.61	0.15934	0.23539	0.32101	0.48658
	152.11	0.13553	0.24049	0.3048	0.4586
	152.594	0.12271	0.23303	0.31645	0.49172
	153.094	0.13919	0.24206	0.30919	0.48658
	153.594	0.14103	0.22715	0.29872	0.46887
	154.078	0.15934	0.24676	0.31543	0.494
	154.563	0.14469	0.24245	0.3156	0.49629
	155.063	0.13919	0.2397	0.308	0.45688
	155.563	0.12271	0.24206	0.31087	0.494
	156.047	0.12821	0.23342	0.30682	0.44603
	156.547	0.14286	0.23892	0.30361	0.4763
	157.047	0.15018	0.23382	0.31239	0.47687
	157.531	0.15201	0.24519	0.29466	0.47573
	158.016	0.14835	0.22597	0.30598	0.47173
	158.516	0.15934	0.23342	0.30091	0.46145
	159.016	0.11172	0.22911	0.30344	0.45117
	159.5	0.12637	0.23539	0.30159	0.50942
	159.985	0.12454	0.23696	0.28977	0.4249
	160.485	0.11172	0.23774	0.30176	0.47344
	160.969	0.12271	0.23578	0.30699	0.47002
	161.453	0.12271	0.23421	0.31594	0.46488
	161.953	0.11355	0.22911	0.29939	0.45403
	162.453	0.10989	0.23225	0.29855	0.46145
	162.938	0.17033	0.23852	0.31172	0.45117
	163.422	0.14835	0.23029	0.30632	0.45231
	163.922	0.12821	0.22597	0.30598	0.47059
	164.406	0.12454	0.22754	0.31104	0.43746
	164.891	0.1337	0.23225	0.30429	0.48715
	165.391	0.08974	0.22087	0.3048	0.44832
	165.891	0.13736	0.23539	0.29365	0.45517
	166.375	0.12637	0.22832	0.2977	0.45917
	166.86	0.12637	0.22283	0.30091	0.47687
	167.36	0.11355	0.22676	0.28977	0.43118
	167.86	0.13553	0.22989	0.28892	0.4546
	168.344	0.13004	0.23342	0.2923	0.46145
	168.844	0.0989	0.22636	0.2923	0.44089
	169.344	0.11722	0.1989	0.30176	0.44889
	169.828	0.15751	0.21812	0.29416	0.46259
	170.313	0.11355	0.22283	0.28926	0.41919
	170.813	0.1044	0.21224	0.29601	0.45745
	171.313	0.12271	0.20792	0.28521	0.43746
	171.797	0.13004	0.23342	0.2847	0.46716
	172.297	0.13919	0.22087	0.28318	0.44717
	172.797	0.12637	0.21263	0.28977	0.45517
	173.281	0.10073	0.21342	0.28791	0.43232
	173.766	0.11172	0.22362	0.29162	0.45346
	174.266	0.10989	0.22126	0.27862	0.4546
	174.766	0.12088	0.20675	0.29872	0.40891
	175.25	0.11172	0.22793	0.28436	0.43061
	175.735	0.12821	0.22832	0.27795	0.44203
	176.235	0.0989	0.21616	0.27693	0.44889
	176.719	0.1044	0.21891	0.27389	0.4209
	177.203	0.10256	0.21185	0.28048	0.4586
	177.703	0.11722	0.21185	0.27778	0.43804
	178.203	0.13004	0.22009	0.28673	0.43746
	178.672	0.11172	0.21185	0.2695	0.45631
	179.156	0.12088	0.20714	0.29061	0.46145
	179.656	0.10623	0.21342	0.2771	0.43461
	180.141	0.12088	0.24166	0.28116	0.44432
	180.625	0.15934	0.22832	0.27069	0.42033
	181.125	0.14103	0.18713	0.28183	0.4032
	181.625	0.14103	0.22558	0.28419	0.43689
	182.11	0.10073	0.20165	0.269	0.41748
	182.594	0.14103	0.21263	0.28453	0.46316
	183.094	0.13004	0.20714	0.26832	0.4249
	183.594	0.1337	0.20165	0.28774	0.40605
	184.078	0.12637	0.20832	0.26883	0.42433
	184.578	0.1337	0.22048	0.27052	0.43518
	185.078	0.11538	0.21106	0.27406	0.41748
	185.563	0.12088	0.20636	0.27035	0.41519
	186.047	0.10989	0.17379	0.27812	0.41862
	186.547	0.11355	0.19851	0.27862	0.44717
	187.047	0.1044	0.22872	0.27271	0.41576
	187.531	0.12271	0.21577	0.27305	0.41176
	188.031	0.0989	0.21028	0.26646	0.45403
	188.531	0.11722	0.21224	0.28183	0.42376
	189.016	0.12088	0.19302	0.27592	0.43518
	189.5	0.08608	0.21067	0.27508	0.41862
	190	0.08059	0.20126	0.26832	0.38664
	190.5	0.12271	0.20792	0.27693	0.41176
	190.985	0.09341	0.20008	0.28099	0.39121
	191.469	0.13187	0.21969	0.2592	0.4032
	191.969	0.11538	0.19655	0.26545	0.41291
	192.453	0.09524	0.20792	0.26157	0.40891
	192.938	0.10989	0.19262	0.27423	0.43175
	193.438	0.10806	0.19262	0.27237	0.41633
	193.938	0.12454	0.20282	0.2744	0.42776
	194.422	0.09707	0.19929	0.2614	0.41976
	194.906	0.12271	0.20557	0.26275	0.40834
	195.406	0.11538	0.22048	0.26258	0.41633
	195.891	0.12088	0.21302	0.26275	0.42833
	196.375	0.10256	0.18792	0.26613	0.40834
	196.875	0.10256	0.20596	0.26697	0.39349
	197.375	0.09524	0.19969	0.25532	0.40206
	197.86	0.11538	0.19929	0.26123	0.39692
	198.344	0.12271	0.20871	0.27373	0.42718
	198.844	0.10256	0.17693	0.26123	0.38664
	199.344	0.1044	0.19772	0.25616	0.3992
	199.828	0.09341	0.20008	0.26106	0.40091
	200.328	0.11172	0.20086	0.25583	0.42376
	200.828	0.0989	0.18752	0.24249	0.42718
	201.313	0.09707	0.18713	0.26309	0.40148
	201.797	0.10989	0.18713	0.25515	0.40891
	202.297	0.0989	0.18831	0.26089	0.41405
	202.797	0.09524	0.18713	0.25464	0.42604
	203.281	0.11538	0.18949	0.25245	0.38835
	203.781	0.13736	0.19145	0.26174	0.39006
	204.281	0.10073	0.18909	0.25549	0.38549
	204.766	0.1044	0.19616	0.25583	0.39977
	205.25	0.11722	0.18007	0.26174	0.41976
	205.75	0.11355	0.20479	0.26055	0.42718
	206.25	0.10806	0.18909	0.24553	0.36493
	206.735	0.08791	0.17732	0.2592	0.38264
	207.219	0.10073	0.18988	0.25498	0.4169
	207.719	0.10806	0.19223	0.2489	0.37521
	208.203	0.11355	0.17379	0.2489	0.37236
	208.688	0.07875	0.17968	0.25093	0.41234
	209.188	0.10073	0.18635	0.25414	0.38664
	209.688	0.12271	0.18517	0.2587	0.40148
	210.172	0.10623	0.18478	0.24265	0.38264
	210.656	0.11538	0.19498	0.24384	0.40662
	211.156	0.09158	0.1734	0.25718	0.40662
	211.656	0.09158	0.17811	0.24468	0.38607
	212.141	0.0989	0.17968	0.23911	0.40034
	212.641	0.10256	0.18909	0.2305	0.39634
	213.141	0.10256	0.18282	0.24265	0.4209
	213.625	0.1337	0.18831	0.24063	0.43861
	214.11	0.12271	0.18086	0.25194	0.35865
	214.61	0.09707	0.17379	0.25431	0.42604
	215.11	0.09524	0.17968	0.24958	0.36208
	215.594	0.10989	0.18086	0.24417	0.40434
	216.094	0.09341	0.17183	0.24198	0.40091
	216.594	0.08425	0.19106	0.25127	0.37293
	217.078	0.10073	0.18007	0.24215	0.39406
	217.563	0.07326	0.17419	0.24536	0.40377
	218.063	0.08791	0.17458	0.24299	0.39463
	218.563	0.08608	0.19223	0.24671	0.36151
	219.047	0.07875	0.18831	0.23911	0.38207
	219.531	0.08608	0.16948	0.23489	0.41519
	220.031	0.08791	0.17732	0.24992	0.37864
	220.516	0.10806	0.17968	0.23286	0.39577
	221	0.09707	0.17458	0.23877	0.37122
	221.5	0.10806	0.17301	0.24147	0.38721
	222	0.11355	0.17183	0.2408	0.38549
	222.485	0.11172	0.17654	0.2332	0.3735
	222.969	0.09707	0.17811	0.24029	0.36379
	223.469	0.10623	0.16987	0.24012	0.39634
	223.953	0.08608	0.20204	0.22763	0.35637
	224.438	0.07326	0.18203	0.24519	0.35922
	224.938	0.07875	0.16634	0.24873	0.41005
	225.438	0.09524	0.18125	0.24856	0.38721
	225.922	0.10989	0.17889	0.23354	0.40434
	226.406	0.08974	0.17105	0.23354	0.36779
	226.906	0.08425	0.18792	0.22425	0.34209
	227.406	0.0989	0.16909	0.23337	0.35237
	227.891	0.09158	0.18203	0.22222	0.39977
	228.391	0.10256	0.17026	0.23151	0.39634
	228.891	0.0989	0.17066	0.23607	0.37293
	229.375	0.10623	0.16595	0.23168	0.37693
	229.86	0.1044	0.17772	0.23151	0.37978
	230.36	0.09158	0.17222	0.23337	0.36322
	230.86	0.12271	0.15692	0.22408	0.33581
	231.344	0.10256	0.17144	0.22898	0.35123
	231.844	0.09707	0.16712	0.23117	0.35123
	232.344	0.07875	0.16712	0.22898	0.36551
	232.828	0.07692	0.17929	0.23725	0.36436
	233.313	0.1044	0.16948	0.23455	0.36094
	233.813	0.08059	0.18321	0.23303	0.3775
	234.313	0.06227	0.1632	0.22256	0.37293
	234.797	0.09707	0.16948	0.24215	0.39977
	235.281	0.08791	0.15967	0.23168	0.35123
	235.781	0.10989	0.18242	0.22408	0.34323
	236.266	0.08974	0.16085	0.2359	0.36493
	236.75	0.09341	0.16163	0.22492	0.35694
	237.25	0.09707	0.16948	0.2337	0.36265
	237.75	0.10256	0.17419	0.22087	0.37122
	238.235	0.0989	0.19027	0.21581	0.38549
	238.719	0.0989	0.15732	0.23573	0.36208
	239.219	0.08791	0.16281	0.22948	0.35694
	239.719	0.11355	0.15967	0.2413	0.37636
	240.203	0.08791	0.1785	0.21648	0.38093
	240.703	0.08791	0.18674	0.22104	0.31982
	241.203	0.10073	0.17379	0.22391	0.37065
	241.688	0.07326	0.17144	0.22053	0.35294
	242.172	0.07692	0.18596	0.2305	0.36551
	242.672	0.10256	0.14829	0.2256	0.33695
	243.172	0.07692	0.16046	0.23117	0.34723
	243.656	0.0989	0.16242	0.22577	0.37464
	244.156	0.08974	0.15967	0.23286	0.3695
	244.656	0.07143	0.16987	0.23202	0.34951
	245.141	0.09524	0.17026	0.22121	0.36265
	245.61	0.0989	0.14829	0.23235	0.35294
	246.11	0.08974	0.16712	0.22087	0.33923
	246.61	0.06777	0.1479	0.21716	0.33352
	247.094	0.08059	0.16124	0.22526	0.39121
	247.578	0.12088	0.15732	0.22408	0.37122
	248.078	0.09707	0.16124	0.21817	0.3221
	248.563	0.09707	0.1581	0.22847	0.33866
	249.047	0.09707	0.16556	0.21716	0.33981
	249.547	0.08425	0.15928	0.22965	0.32838
	250.047	0.09341	0.15026	0.21209	0.35294
	250.531	0.10806	0.14908	0.2131	0.33181
	251.016	0.09158	0.14398	0.21091	0.33409
	251.516	0.07509	0.15496	0.21884	0.34723
	252	0.06593	0.15261	0.21175	0.35523
	252.485	0.09524	0.1632	0.21834	0.35694
	252.985	0.09158	0.16085	0.22847	0.36436
	253.485	0.06777	0.15692	0.21412	0.35751
	253.969	0.05861	0.14633	0.21986	0.36779
	254.453	0.08791	0.1632	0.20888	0.36151
	254.953	0.07875	0.15732	0.22104	0.34666
	255.453	0.06044	0.15418	0.22577	0.32553
	255.938	0.07875	0.13456	0.21361	0.33752
	256.438	0.07326	0.13966	0.21074	0.30897
	256.938	0.07509	0.15222	0.22205	0.34266
	257.422	0.0641	0.1428	0.22779	0.36094
	257.906	0.11722	0.15222	0.21445	0.36608
	258.406	0.07692	0.13966	0.21682	0.35865
	258.906	0.09524	0.15104	0.20382	0.34266
	259.391	0.10073	0.15026	0.20449	0.35751
	259.891	0.08791	0.14319	0.22864	0.35637
	260.391	0.09158	0.16202	0.2028	0.33181
	260.875	0.07875	0.15575	0.22155	0.34095
	261.36	0.08974	0.14751	0.20821	0.34552
	261.86	0.07509	0.15457	0.20601	0.32496
	262.36	0.08791	0.15182	0.21074	0.33467
	262.844	0.06227	0.13574	0.21851	0.36151
	263.328	0.07143	0.14319	0.218	0.32439
	263.828	0.09341	0.14869	0.21901	0.32781
	264.313	0.0989	0.14476	0.20365	0.33181
	264.797	0.08059	0.16948	0.21142	0.34209
	265.297	0.08425	0.15692	0.20753	0.33581
	265.797	0.07692	0.14947	0.21496	0.29469
	266.281	0.0696	0.14515	0.20449	0.32439
	266.766	0.09158	0.15849	0.20635	0.30383
	267.266	0.07875	0.17026	0.20449	0.32324
	267.766	0.07875	0.15928	0.20415	0.35123
	268.25	0.07143	0.14123	0.20483	0.34152
	268.75	0.07509	0.14947	0.20399	0.33752
	269.25	0.07692	0.15653	0.20821	0.32724
	269.735	0.09158	0.13966	0.21766	0.31411
	270.219	0.07509	0.14084	0.21513	0.32324
	270.719	0.09158	0.15339	0.20838	0.3438
	271.219	0.09158	0.15065	0.20179	0.33181
	271.703	0.06227	0.13574	0.20939	0.32267
	272.203	0.08791	0.14123	0.19014	0.31582
	272.703	0.07326	0.14123	0.20128	0.33295
	273.188	0.09524	0.15104	0.21614	0.34609
	273.672	0.08974	0.14712	0.19436	0.3301
	274.172	0.07692	0.13966	0.19875	0.32553
	274.672	0.06777	0.14869	0.19436	0.32724
	275.156	0.08242	0.153	0.19841	0.33866
	275.641	0.09341	0.16163	0.19892	0.32838
	276.141	0.07326	0.14045	0.21665	0.30211
	276.625	0.04579	0.13064	0.20483	0.32096
	277.11	0.08242	0.15692	0.21496	0.33981
	277.61	0.07875	0.14751	0.20719	0.33695
	278.11	0.06777	0.13182	0.19656	0.35066
	278.594	0.05678	0.13888	0.20686	0.34666
	279.078	0.08242	0.12162	0.18879	0.34666
	279.578	0.08974	0.15026	0.19824	0.32553
	280.063	0.0641	0.153	0.19841	0.33467
	280.547	0.07875	0.14398	0.20044	0.36379
	281.047	0.07692	0.14751	0.19672	0.30154
	281.547	0.08425	0.12672	0.20044	0.34266
	282.031	0.09158	0.12279	0.20078	0.3004
	282.516	0.08608	0.15614	0.19385	0.32439
	283.016	0.0696	0.13103	0.20247	0.31753
	283.516	0.0696	0.14359	0.20044	0.30611
	284	0.07509	0.14005	0.20382	0.34437
	284.5	0.0696	0.13064	0.19183	0.33866
	285	0.07875	0.13888	0.19774	0.33067
	285.485	0.08791	0.1479	0.1925	0.3438
	285.969	0.06777	0.14594	0.19149	0.3261
	286.469	0.07143	0.12868	0.19909	0.30268
	286.969	0.08425	0.13103	0.19419	0.34666
	287.453	0.08425	0.14476	0.20382	0.32153
	287.953	0.0696	0.1428	0.19554	0.31525
	288.453	0.06227	0.14672	0.19993	0.3261
	288.938	0.06777	0.14672	0.19554	0.30611
	289.422	0.0641	0.12358	0.18896	0.32895
	289.922	0.06593	0.13417	0.18507	0.31982
	290.422	0.07875	0.15457	0.19014	0.35066
	290.906	0.08242	0.13495	0.18558	0.31125
	291.391	0.05861	0.13652	0.19453	0.30497
	291.891	0.07326	0.1479	0.18372	0.29926
	292.375	0.07326	0.14359	0.18828	0.31582
	292.86	0.07509	0.11652	0.19014	0.31068
	293.36	0.07326	0.13495	0.19723	0.31525
	293.86	0.0696	0.1377	0.19554	0.29583
	294.344	0.07509	0.13103	0.19318	0.3181
	294.828	0.06777	0.12358	0.19554	0.30383
	295.328	0.08425	0.14437	0.19943	0.29355
	295.813	0.07509	0.12279	0.18406	0.32153
	296.297	0.07692	0.13221	0.17697	0.31411
	296.797	0.07875	0.13064	0.19385	0.28555
	297.297	0.0696	0.13731	0.20534	0.33067
	297.781	0.08059	0.1224	0.19723	0.31011
	298.266	0.08059	0.12397	0.1817	0.3084
	298.766	0.07326	0.14908	0.1898	0.30497
	299.266	0.05128	0.12554	0.18963	0.29983
	299.75	0.05861	0.14202	0.18338	0.30097
	300.25	0.06593	0.12946	0.18034	0.32895
	300.75	0.06593	0.13927	0.18355	0.32724
	301.235	0.05861	0.13103	0.18777	0.29869
	301.719	0.08059	0.12946	0.17545	0.28155
	302.219	0.08608	0.12907	0.18575	0.31696
	302.719	0.0641	0.12279	0.19554	0.28498
	303.203	0.08059	0.13339	0.19216	0.2964
	303.703	0.07143	0.13378	0.18727	0.30097
	304.203	0.06593	0.11926	0.1817	0.29697
	304.688	0.05495	0.12593	0.1817	0.30497
	305.172	0.07326	0.13927	0.17579	0.30554
	305.672	0.07509	0.14398	0.18659	0.31582
	306.172	0.0641	0.13339	0.18406	0.3084
	306.656	0.06593	0.13142	0.18203	0.32953
	307.141	0.07143	0.13731	0.19183	0.28498
	307.641	0.07326	0.13064	0.19115	0.31011
	308.125	0.06593	0.1377	0.18862	0.28098
	308.61	0.0696	0.12829	0.19926	0.28726
	309.11	0.0696	0.12711	0.18355	0.29355
	309.61	0.07509	0.14359	0.18372	0.34837
	310.094	0.08059	0.12829	0.18271	0.28155
	310.578	0.10073	0.12632	0.19183	0.28327
	311.078	0.09524	0.12632	0.18136	0.28784
	311.578	0.07509	0.12907	0.1822	0.33238
	312.047	0.05128	0.12985	0.19791	0.29812
	312.547	0.07692	0.1326	0.18693	0.3044
	313.047	0.0641	0.12319	0.18541	0.33409
	313.531	0.07326	0.13103	0.19065	0.31468
	314.016	0.06777	0.12515	0.17747	0.29926
	314.516	0.05861	0.12397	0.1871	0.30611
	315.016	0.08059	0.14045	0.18322	0.29869
	315.5	0.0641	0.13182	0.17629	0.32953
	316	0.07509	0.13064	0.18119	0.31011
	316.5	0.07509	0.1275	0.17629	0.30725
	316.985	0.0696	0.12005	0.17663	0.28669
	317.469	0.06227	0.12005	0.19233	0.31639
	317.969	0.07326	0.13888	0.18305	0.29069
	318.469	0.06593	0.1377	0.18507	0.31068
	318.953	0.07143	0.13025	0.18946	0.29812
	319.438	0.06227	0.12711	0.1768	0.28612
	319.938	0.05678	0.13417	0.18676	0.3044
	320.422	0.06593	0.10906	0.18068	0.31753
	320.906	0.0696	0.12632	0.17393	0.29069
	321.406	0.07692	0.1275	0.1817	0.29526
	321.906	0.0696	0.13103	0.17579	0.28955
	322.391	0.0696	0.1122	0.16937	0.3181
	322.875	0.07509	0.12162	0.17275	0.28669
	323.375	0.0696	0.11965	0.18237	0.30211
	323.86	0.05861	0.12005	0.17241	0.30725
	324.344	0.08425	0.12985	0.17832	0.28212
	324.844	0.0641	0.1479	0.17882	0.30383
	325.344	0.06227	0.1326	0.18322	0.2707
	325.828	0.07692	0.11809	0.17156	0.2924
	326.313	0.05495	0.13025	0.18879	0.2964
	326.813	0.08608	0.1275	0.1768	0.29069
	327.313	0.05128	0.12083	0.17714	0.26042
	327.797	0.04762	0.12632	0.17224	0.28784
	328.297	0.05495	0.12083	0.16295	0.29412
	328.797	0.09158	0.12319	0.16903	0.29926
	329.281	0.04579	0.13574	0.16599	0.28041
	329.766	0.04762	0.10749	0.17139	0.25014
	330.266	0.06227	0.1275	0.17258	0.29412
	330.766	0.06044	0.12044	0.17545	0.29812
	331.25	0.05678	0.1122	0.17595	0.26099
	331.75	0.04762	0.11455	0.16971	0.29583
	332.25	0.06227	0.11652	0.16971	0.29012
	332.735	0.06777	0.12946	0.16988	0.26499
	333.219	0.05495	0.11063	0.16971	0.29926
	333.719	0.04945	0.1224	0.17612	0.28555
	334.219	0.07875	0.11809	0.17427	0.2964
	334.703	0.0641	0.12279	0.16954	0.25014
	335.188	0.05861	0.12162	0.18034	0.30611
	335.688	0.05861	0.11495	0.16109	0.29355
	336.172	0.07326	0.11809	0.16042	0.28555
	336.656	0.05311	0.10475	0.17747	0.28898
	337.156	0.06777	0.11652	0.17173	0.26556
	337.656	0.07326	0.10749	0.16312	0.2747
	338.141	0.06593	0.10161	0.16245	0.28669
	338.625	0.06227	0.10435	0.17224	0.29298
	339.125	0.06044	0.11612	0.16413	0.26042
	339.625	0.07875	0.11063	0.16515	0.28384
	340.11	0.08242	0.12083	0.16785	0.30611
	340.61	0.0641	0.11259	0.17342	0.29126
	341.11	0.0641	0.12907	0.17241	0.28841
	341.594	0.04396	0.11612	0.16261	0.26899
	342.078	0.08242	0.11181	0.16363	0.29812
	342.578	0.05311	0.11573	0.16329	0.30782
	343.078	0.04579	0.11024	0.17004	0.28327
	343.563	0.05678	0.12201	0.18727	0.257
	344.063	0.07143	0.11259	0.17511	0.29583
	344.563	0.06227	0.12789	0.1746	0.26613
	345.047	0.07143	0.11338	0.16532	0.26214
	345.531	0.05311	0.10279	0.16886	0.29869
	346.031	0.0696	0.11573	0.16599	0.28041
	346.531	0.04762	0.11809	0.16886	0.28212
	347.016	0.05861	0.10553	0.16667	0.27641
	347.5	0.06044	0.09847	0.16498	0.26613
	348	0.0641	0.11848	0.17325	0.26214
	348.485	0.07509	0.10945	0.17106	0.28784
	348.969	0.06777	0.11377	0.16245	0.28612
	349.469	0.06777	0.11534	0.1638	0.26442
	349.969	0.0641	0.11024	0.16025	0.25757
	350.453	0.04396	0.11299	0.16684	0.28155
	350.938	0.04762	0.13809	0.16025	0.24729
	351.438	0.05678	0.10396	0.16447	0.27184
	351.922	0.0348	0.11181	0.16751	0.27698
	352.406	0.07509	0.11612	0.1741	0.24957
	352.906	0.04396	0.11848	0.17207	0.27013
	353.406	0.05311	0.11142	0.16684	0.25014
	353.891	0.08059	0.10279	0.16278	0.27242
	354.375	0.05311	0.10318	0.15991	0.25528
	354.875	0.0696	0.11416	0.17123	0.25357
	355.375	0.04579	0.10945	0.16346	0.28212
	355.86	0.05861	0.12162	0.17207	0.2667
	356.36	0.0641	0.11259	0.167	0.28441
	356.86	0.04945	0.12279	0.15383	0.27013
	357.344	0.05128	0.11534	0.17106	0.26214
	357.828	0.0696	0.12044	0.17139	0.2827
	358.328	0.06777	0.10749	0.15299	0.25871
	358.828	0.05495	0.11259	0.16447	0.257
	359.313	0.05861	0.11455	0.15198	0.28898
	359.813	0.04396	0.10592	0.15214	0.26042
	360.313	0.04762	0.09965	0.1643	0.2707
	360.797	0.05128	0.11338	0.15653	0.26613
	361.281	0.05311	0.10592	0.16245	0.26899
	361.781	0.06227	0.11024	0.15485	0.27813
	362.281	0.06227	0.11573	0.16278	0.26156
	362.766	0.05128	0.10632	0.15451	0.27984
	363.25	0.06777	0.11181	0.154	0.26042
	363.75	0.06777	0.10985	0.16751	0.26271
	364.235	0.04762	0.11024	0.14455	0.26556
	364.719	0.05861	0.11338	0.17325	0.27527
	365.219	0.05311	0.09965	0.1589	0.257
	365.719	0.0641	0.09337	0.15417	0.28327
	366.203	0.06593	0.10671	0.16059	0.28612
	366.688	0.05495	0.11102	0.16076	0.25014
	367.188	0.04579	0.10357	0.15485	0.26214
	367.688	0.05128	0.10632	0.16143	0.27756
	368.172	0.06777	0.10318	0.15941	0.26042
	368.672	0.06044	0.12475	0.15738	0.26442
	369.172	0.0696	0.11573	0.16329	0.27641
	369.656	0.04029	0.12201	0.15991	0.27527
	370.141	0.06777	0.10632	0.16582	0.25357
	370.641	0.05495	0.11455	0.17021	0.25414
	371.141	0.05861	0.10749	0.15468	0.25014
	371.625	0.05678	0.10357	0.15755	0.26042
	372.125	0.06227	0.09769	0.15265	0.24672
	372.625	0.06044	0.10985	0.15282	0.29183
	373.11	0.07692	0.11416	0.16261	0.2924
	373.594	0.04762	0.10592	0.15789	0.25128
	374.094	0.05678	0.11769	0.16093	0.24843
	374.594	0.06777	0.10396	0.16194	0.24615
	375.078	0.06227	0.09376	0.15772	0.257
	375.563	0.04945	0.11181	0.16532	0.27813
	376.063	0.05311	0.10279	0.15941	0.26099
	376.547	0.05861	0.10357	0.15974	0.26042
	377.031	0.05495	0.11102	0.15772	0.24786
	377.531	0.04029	0.09141	0.15214	0.257
	378.031	0.04212	0.09925	0.14978	0.27756
	378.516	0.04762	0.09925	0.15839	0.25928
	378.985	0.06593	0.11063	0.15518	0.23301
	379.485	0.05495	0.10514	0.14843	0.26328
	379.969	0.04762	0.10396	0.14742	0.27299
	380.453	0.04762	0.09925	0.15096	0.27584
	380.953	0.0641	0.0969	0.15805	0.23815
	381.453	0.05678	0.09572	0.1486	0.25071
	381.938	0.04212	0.11416	0.15113	0.23929
	382.422	0.03846	0.09337	0.14303	0.24329
	382.922	0.04396	0.10789	0.15789	0.23929
	383.422	0.06227	0.10004	0.14319	0.23644
	383.906	0.03114	0.09337	0.15518	0.27813
	384.406	0.05311	0.09965	0.15265	0.24786
	384.906	0.06777	0.10671	0.15434	0.25928
	385.391	0.05495	0.10789	0.14944	0.25471
	385.875	0.03846	0.12122	0.14792	0.26956
	386.375	0.0641	0.09808	0.15282	0.23986
	386.875	0.06044	0.09415	0.13745	0.23415
	387.36	0.06044	0.09769	0.14488	0.24729
	387.86	0.05311	0.09965	0.15569	0.25414
	388.36	0.05128	0.0969	0.14725	0.23986
	388.844	0.05128	0.1071	0.15383	0.24957
	389.328	0.06227	0.10435	0.15755	0.24443
	389.828	0.07509	0.09729	0.14725	0.249
	390.328	0.04945	0.11455	0.13661	0.27984
	390.813	0.05311	0.09219	0.14421	0.23929
	391.297	0.04762	0.10357	0.1513	0.24786
	391.797	0.05495	0.08709	0.14894	0.22787
	392.281	0.05861	0.09298	0.13948	0.21531
	392.766	0.04396	0.11769	0.14843	0.27413
	393.266	0.06227	0.09219	0.14674	0.28098
	393.766	0.04579	0.09769	0.14657	0.25928
	394.25	0.06227	0.10239	0.14438	0.24957
	394.735	0.0641	0.10239	0.15468	0.26156
	395.235	0.06227	0.10671	0.1535	0.22045
	395.735	0.0696	0.10357	0.14066	0.25014
	396.219	0.05495	0.09298	0.1383	0.24101
	396.719	0.06044	0.09259	0.14894	0.28498
	397.219	0.06044	0.0918	0.1383	0.24386
	397.703	0.04396	0.09847	0.13492	0.23644
	398.188	0.0641	0.09886	0.141	0.253
	398.688	0.07692	0.10082	0.1464	0.26842
	399.188	0.06227	0.10475	0.14066	0.249
	399.672	0.04212	0.09965	0.14387	0.24101
	400.172	0.0348	0.08749	0.14674	0.24329
	400.672	0.04762	0.10161	0.14471	0.23986
	401.156	0.04396	0.09847	0.13779	0.24557
	401.641	0.04579	0.09455	0.14978	0.2313
	402.141	0.05128	0.0969	0.15991	0.25071
	402.641	0.06777	0.09651	0.141	0.23986
	403.125	0.06593	0.09376	0.14319	0.21645
	403.61	0.04579	0.09769	0.13796	0.25585
	404.11	0.06777	0.10082	0.1356	0.22616
	404.594	0.04945	0.09102	0.14286	0.23358
	405.078	0.04945	0.08945	0.14471	0.23587
	405.578	0.06227	0.09612	0.15502	0.22045
	406.078	0.04212	0.09572	0.13509	0.2273
	406.563	0.05678	0.10789	0.15181	0.22616
	407.047	0.03663	0.10043	0.14218	0.23986
	407.547	0.05128	0.0969	0.13864	0.24615
	408.031	0.06593	0.10435	0.13475	0.24043
	408.516	0.05311	0.11024	0.14303	0.21873
	409.016	0.02198	0.09729	0.14775	0.24672
	409.516	0.05495	0.08827	0.14556	0.2273
	410	0.05128	0.08945	0.13982	0.24272
	410.485	0.04579	0.09925	0.14184	0.23187
	410.985	0.05495	0.09925	0.14387	0.22159
	411.485	0.04762	0.09415	0.13847	0.24215
	411.969	0.04762	0.10514	0.14455	0.22844
	412.469	0.04579	0.09415	0.14151	0.22616
	412.969	0.04212	0.09141	0.14184	0.21473
	413.453	0.0641	0.10318	0.14319	0.23073
	413.938	0.04579	0.10318	0.14336	0.25071
	414.438	0.06227	0.0969	0.14353	0.24329
	414.938	0.04579	0.09337	0.13154	0.21816
	415.422	0.04579	0.09259	0.14471	0.24215
	415.922	0.04945	0.09376	0.13796	0.24443
	416.422	0.06227	0.08631	0.14387	0.22501
	416.906	0.06227	0.09062	0.13374	0.25528
	417.391	0.05128	0.09219	0.14336	0.24329
	417.891	0.06044	0.09455	0.13441	0.24443
	418.391	0.05495	0.09965	0.13458	0.21074
	418.875	0.03297	0.08474	0.13425	0.21816
	419.36	0.0348	0.08866	0.13357	0.22273
	419.86	0.04029	0.09415	0.12378	0.245
	420.344	0.04396	0.0918	0.14742	0.24101
	420.828	0.05861	0.08317	0.13543	0.22273
	421.328	0.0641	0.08709	0.13273	0.23872
	421.828	0.05128	0.0918	0.14438	0.24329
	422.313	0.04212	0.0918	0.13239	0.22787
	422.797	0.05311	0.08984	0.1388	0.249
	423.297	0.04762	0.08395	0.14826	0.23301
	423.797	0.05128	0.09965	0.12766	0.23587
	424.281	0.05861	0.10318	0.12394	0.23415
	424.781	0.04579	0.0816	0.13728	0.24786
	425.281	0.05128	0.09533	0.13273	0.2313
	425.766	0.04762	0.09023	0.13762	0.20274
	426.25	0.06044	0.10004	0.13171	0.24329
	426.75	0.04579	0.10828	0.13728	0.23644
	427.25	0.05678	0.08905	0.1307	0.23758
	427.735	0.04945	0.09455	0.13509	0.24272
	428.235	0.03846	0.09062	0.1334	0.24043
	428.735	0.04945	0.08945	0.14336	0.22045
	429.219	0.04212	0.09533	0.13154	0.24272
	429.703	0.0641	0.08199	0.13256	0.25128
	430.203	0.0293	0.08395	0.13256	0.21645
	430.703	0.05678	0.08317	0.13661	0.245
	431.188	0.05861	0.08866	0.13171	0.21702
	431.672	0.05678	0.09219	0.13458	0.25128
	432.172	0.06593	0.07375	0.13593	0.21473
	432.656	0.04029	0.08513	0.13222	0.23587
	433.141	0.04579	0.07885	0.13154	0.20845
	433.641	0.03663	0.09376	0.13796	0.23929
	434.141	0.05128	0.08631	0.13593	0.22559
	434.625	0.06777	0.09023	0.12344	0.23701
	435.11	0.05495	0.10396	0.1334	0.22501
	435.61	0.05678	0.09062	0.13661	0.26271
	436.094	0.04029	0.10004	0.13357	0.22216
	436.578	0.05128	0.07454	0.12597	0.22102
	437.078	0.04762	0.09337	0.13306	0.23415
	437.578	0.06227	0.08905	0.12969	0.20103
	438.063	0.05311	0.08239	0.12749	0.21416
	438.547	0.04029	0.08788	0.12682	0.21416
	439.047	0.0696	0.08984	0.13053	0.20845
	439.547	0.04762	0.0918	0.13087	0.25357
	440.031	0.05495	0.08435	0.12952	0.2313
	440.531	0.04396	0.08082	0.12327	0.2193
	441.031	0.03114	0.08631	0.13137	0.20617
	441.516	0.06227	0.08631	0.13087	0.23758
	442	0.0348	0.08552	0.13475	0.22102
	442.5	0.04396	0.08749	0.12209	0.22045
	443	0.05128	0.09808	0.13137	0.22273
	443.485	0.03846	0.09298	0.13323	0.22444
	443.969	0.04212	0.09023	0.12175	0.21645
	444.469	0.04762	0.08278	0.13087	0.21188
	444.938	0.04579	0.08709	0.12428	0.20902
	445.422	0.04396	0.09337	0.12411	0.21131
	445.922	0.04762	0.09219	0.13695	0.23472
	446.422	0.04762	0.09533	0.13019	0.23701
	446.906	0.05495	0.08788	0.13171	0.21302
	447.391	0.03846	0.08552	0.13222	0.21588
	447.891	0.05861	0.08631	0.12648	0.22273
	448.375	0.03663	0.08749	0.12867	0.21359
	448.86	0.04762	0.08749	0.13053	0.21645
	449.36	0.06777	0.10396	0.12344	0.20617
	449.86	0.05495	0.09023	0.13576	0.2313
	450.344	0.04212	0.08592	0.12766	0.23244
	450.828	0.03663	0.08042	0.1356	0.20902
	451.328	0.04945	0.07336	0.1253	0.21816
	451.813	0.05861	0.09415	0.12834	0.20217
	452.297	0.05311	0.08199	0.13053	0.1976
	452.797	0.03846	0.08513	0.12091	0.22045
	453.297	0.05861	0.09494	0.1258	0.21131
	453.781	0.04945	0.08239	0.13712	0.22159
	454.266	0.05678	0.09023	0.13374	0.21188
	454.766	0.0348	0.08395	0.14218	0.18618
	455.266	0.0348	0.08395	0.1285	0.22844
	455.75	0.04579	0.08199	0.12344	0.20674
	456.25	0.03297	0.08631	0.11922	0.21359
	456.75	0.03297	0.08435	0.12209	0.21645
	457.235	0.04212	0.08552	0.12698	0.18618
	457.719	0.04945	0.07101	0.12918	0.20503
	458.219	0.03663	0.07885	0.12394	0.21588
	458.719	0.03846	0.09023	0.1285	0.21702
	459.203	0.04212	0.07729	0.1334	0.18732
	459.703	0.04396	0.08278	0.13205	0.20103
	460.203	0.05128	0.08278	0.13053	0.22045
	460.688	0.05311	0.08239	0.13036	0.22444
	461.172	0.04579	0.08395	0.12344	0.20331
	461.672	0.07875	0.0867	0.12901	0.2273
	462.172	0.04396	0.08984	0.13205	0.21245
	462.656	0.0293	0.07375	0.12378	0.21816
	463.141	0.05861	0.08003	0.12378	0.21359
	463.641	0.04212	0.08082	0.13087	0.20674
	464.125	0.03114	0.08631	0.12935	0.20731
	464.61	0.04762	0.07925	0.12563	0.21131
	465.11	0.04579	0.07807	0.12648	0.20217
	465.61	0.04396	0.07729	0.12006	0.21302
	466.094	0.03663	0.07925	0.12732	0.20902
	466.578	0.04396	0.08199	0.12209	0.21416
	467.078	0.04762	0.07611	0.12209	0.22045
	467.578	0.05678	0.08513	0.12935	0.19303
	468.063	0.05128	0.09415	0.13104	0.21531
	468.563	0.06593	0.08552	0.11955	0.2273
	469.063	0.04762	0.08082	0.13374	0.2313
	469.547	0.04762	0.07297	0.1253	0.18218
	470.031	0.04029	0.07532	0.13222	0.23358
	470.531	0.05128	0.08278	0.12394	0.21759
	471.031	0.04579	0.08356	0.14016	0.21074
	471.516	0.05128	0.08435	0.13323	0.22844
	472.016	0.05311	0.08788	0.12817	0.21074
	472.516	0.03297	0.07846	0.12411	0.19589
	473	0.05678	0.07297	0.12023	0.22273
	473.485	0.04396	0.08003	0.11905	0.20617
	473.985	0.03846	0.07572	0.11601	0.20445
	474.485	0.04212	0.0816	0.12935	0.24557
	474.969	0.04945	0.07768	0.11922	0.19703
	475.453	0.03846	0.07062	0.11939	0.21473
	475.953	0.04212	0.07611	0.13492	0.21245
	476.438	0.04579	0.06473	0.11905	0.22216
	476.922	0.0293	0.08199	0.12158	0.22444
	477.422	0.0348	0.08239	0.12834	0.20503
	477.922	0.04762	0.07807	0.12378	0.20617
	478.406	0.06044	0.08984	0.12411	0.21302
	478.891	0.03663	0.0867	0.11364	0.19646
	479.391	0.05311	0.06787	0.11972	0.17818
	479.875	0.0348	0.08121	0.128	0.2193
	480.36	0.03846	0.07768	0.11854	0.19132
	480.86	0.04945	0.07062	0.12496	0.19817
	481.36	0.03663	0.06865	0.11651	0.18161
	481.844	0.03846	0.08082	0.12276	0.20503
	482.328	0.05861	0.07297	0.12293	0.21017
	482.828	0.05678	0.07454	0.13087	0.22102
	483.328	0.03846	0.0816	0.12411	0.23986
	483.813	0.04396	0.07375	0.12107	0.18903
	484.313	0.03297	0.07689	0.12513	0.20959
	484.813	0.04396	0.07375	0.11483	0.19417
	485.297	0.02564	0.07729	0.12496	0.19132
	485.781	0.04579	0.07964	0.12124	0.23415
	486.281	0.03297	0.07493	0.11651	0.22102
	486.781	0.06044	0.07454	0.12546	0.19989
	487.266	0.04945	0.0816	0.11567	0.22045
	487.766	0.0348	0.07572	0.11398	0.21759
	488.266	0.06227	0.08003	0.1177	0.18389
	488.75	0.0293	0.07925	0.11584	0.20959
	489.235	0.05128	0.07532	0.11837	0.21416
	489.735	0.03846	0.07219	0.12327	0.19646
	490.235	0.0348	0.08984	0.12091	0.19646
	490.719	0.0293	0.08003	0.12124	0.21245
	491.203	0.04029	0.07454	0.11449	0.18846
	491.703	0.03846	0.07964	0.11854	0.19874
	492.188	0.05678	0.07179	0.13019	0.19075
	492.672	0.03846	0.07297	0.13137	0.17647
	493.172	0.03663	0.07572	0.11246	0.19589
	493.672	0.04396	0.07572	0.11584	0.20388
	494.156	0.03663	0.08356	0.11635	0.19989
	494.641	0.04579	0.08278	0.11837	0.20617
	495.141	0.03846	0.07846	0.11753	0.1719
	495.641	0.03297	0.07925	0.11753	0.22045
	496.125	0.0293	0.07572	0.11499	0.20902
	496.625	0.0348	0.07689	0.11736	0.20445
	497.125	0.05495	0.08042	0.10453	0.21359
	497.61	0.04945	0.07572	0.11331	0.18846
	498.094	0.03846	0.07101	0.11871	0.21302
	498.594	0.04579	0.08082	0.11398	0.17647
	499.094	0.04579	0.07415	0.10757	0.21531
	499.578	0.04029	0.08042	0.11854	0.21645
	500.078	0.05678	0.07885	0.1128	0.1936
	500.578	0.04579	0.07493	0.12242	0.1936
	501.063	0.05128	0.07336	0.11212	0.19417
	501.547	0.04396	0.07768	0.11601	0.20503
	502.047	0.03663	0.08199	0.11449	0.17818
	502.547	0.03846	0.06512	0.11736	0.19246
	503.031	0.04029	0.07807	0.12023	0.21074
	503.516	0.02747	0.07493	0.10706	0.21359
	504.016	0.03663	0.06512	0.11398	0.19589
	504.5	0.03663	0.07493	0.11837	0.19817
	504.985	0.04945	0.0765	0.10925	0.18675
	505.485	0.03846	0.06826	0.1101	0.22559
	505.985	0.05495	0.0714	0.10858	0.2016
	506.469	0.03114	0.08239	0.11516	0.20274
	506.953	0.04762	0.07807	0.10706	0.20731
	507.453	0.03846	0.07258	0.1182	0.18903
	507.938	0.03663	0.05728	0.11905	0.18218
	508.422	0.05128	0.07689	0.11466	0.19989
	508.922	0.0293	0.07532	0.11212	0.19132
	509.422	0.05311	0.08199	0.11651	0.18789
	509.906	0.03846	0.08592	0.10875	0.18961
	510.391	0.03846	0.09062	0.11432	0.18846
	510.891	0.0348	0.07179	0.11702	0.19931
	511.391	0.03846	0.07493	0.11128	0.17704
	511.875	0.03846	0.06669	0.10588	0.19189
	512.36	0.04029	0.08552	0.10672	0.21987
	512.86	0.02747	0.07297	0.10757	0.20788
	513.344	0.0348	0.07768	0.11922	0.18332
	513.828	0.04396	0.07532	0.11364	0.19931
	514.328	0.0348	0.07964	0.11364	0.20959
	514.828	0.03663	0.07101	0.10858	0.18104
	515.313	0.03297	0.07022	0.10284	0.18332
	515.813	0.03663	0.07297	0.12563	0.18618
	516.313	0.01832	0.07689	0.11837	0.20103
	516.797	0.05128	0.07532	0.10858	0.20331
	517.281	0.03846	0.07846	0.11128	0.18961
	517.781	0.04212	0.06787	0.10453	0.20674
	518.281	0.03846	0.07415	0.12074	0.20617
	518.766	0.04762	0.06316	0.10233	0.18561
	519.25	0.04762	0.07022	0.11094	0.18846
	519.75	0.03297	0.06826	0.12344	0.18104
	520.235	0.0348	0.07689	0.10908	0.22901
	520.719	0.04029	0.07532	0.10807	0.2016
	521.219	0.03846	0.06512	0.10858	0.20103
	521.719	0.03663	0.06905	0.10858	0.19189
	522.203	0.03846	0.07807	0.11668	0.18732
	522.688	0.04212	0.06709	0.11044	0.19703
	523.188	0.03846	0.06042	0.10993	0.17533
	523.688	0.04396	0.06787	0.10115	0.19589
	524.172	0.04029	0.07022	0.11111	0.19817
	524.672	0.03663	0.06865	0.11702	0.18675
	525.172	0.05128	0.06669	0.10554	0.16848
	525.656	0.04762	0.05924	0.10841	0.22045
	526.141	0.03846	0.07375	0.10824	0.17304
	526.641	0.02381	0.06434	0.10182	0.20217
	527.141	0.04762	0.06277	0.1052	0.17419
	527.625	0.03297	0.07219	0.10706	0.2016
	528.125	0.0348	0.08199	0.10436	0.17247
	528.625	0.03663	0.07022	0.10317	0.18789
	529.11	0.03846	0.06473	0.11044	0.1719
	529.594	0.03846	0.06983	0.10723	0.19018
	530.094	0.02747	0.07925	0.12057	0.17419
	530.594	0.0348	0.06512	0.10588	0.18846
	531.078	0.0641	0.06042	0.11348	0.19075
	531.563	0.0293	0.06002	0.10537	0.19703
	532.063	0.03663	0.06709	0.10351	0.18618
	532.547	0.0293	0.07336	0.11888	0.19703
	533.031	0.03297	0.07572	0.10993	0.19189
	533.531	0.04212	0.06787	0.1128	0.17933
	534.031	0.04029	0.07022	0.10419	0.18389
	534.516	0.04212	0.06512	0.10841	0.19018
	535	0.03114	0.06748	0.10284	0.16676
	535.5	0.04579	0.07375	0.11314	0.16276
	535.985	0.04945	0.07807	0.10199	0.18161
	536.469	0.03663	0.07493	0.10317	0.17019
	536.969	0.04762	0.08317	0.10757	0.19646
	537.469	0.04762	0.07297	0.11128	0.18618
	537.953	0.04396	0.07101	0.10993	0.1799
	538.438	0.03663	0.06081	0.11297	0.18047
	538.938	0.03663	0.06983	0.10959	0.18447
	539.438	0.03846	0.06865	0.11027	0.17362
	539.922	0.03663	0.07729	0.10368	0.1976
	540.422	0.04396	0.06669	0.10199	0.19303
	540.922	0.05128	0.07062	0.10638	0.18846
	541.406	0.0348	0.06238	0.1052	0.18789
	541.891	0.04762	0.06826	0.10605	0.19646
	542.391	0.04029	0.07415	0.10588	0.19532
	542.891	0.02747	0.07572	0.10233	0.19075
	543.375	0.03846	0.05689	0.10182	0.1719
	543.875	0.03846	0.07729	0.1079	0.18332
	544.375	0.06044	0.06081	0.11196	0.17761
	544.86	0.01465	0.0765	0.1079	0.17933
	545.344	0.03663	0.05492	0.10014	0.19532
	545.844	0.02381	0.06042	0.10368	0.14906
	546.344	0.03297	0.06983	0.10672	0.18389
	546.828	0.04762	0.06002	0.10182	0.17304
	547.313	0.0293	0.07219	0.10469	0.1679
	547.813	0.0293	0.06512	0.10773	0.17304
	548.297	0.04762	0.06591	0.10706	0.18561
	548.781	0.0293	0.06395	0.10841	0.19589
	549.281	0.03114	0.0714	0.10621	0.16905
	549.781	0.03846	0.06081	0.10165	0.19303
	550.266	0.04212	0.07258	0.10723	0.19189
	550.75	0.04579	0.07062	0.10993	0.16962
	551.25	0.04212	0.07297	0.10908	0.15648
	551.75	0.04029	0.06787	0.10064	0.18047
	552.235	0.02381	0.07336	0.10368	0.20217
	552.735	0.0348	0.05767	0.1003	0.20845
	553.235	0.02747	0.06355	0.09929	0.18218
	553.719	0.03114	0.07885	0.10402	0.16905
	554.203	0.03297	0.06159	0.09693	0.16676
	554.703	0.0293	0.06277	0.09862	0.17476
	555.203	0.04579	0.06905	0.10976	0.18732
	555.688	0.03297	0.06355	0.10233	0.19189
	556.188	0.04579	0.06552	0.10959	0.16676
	556.688	0.04579	0.05767	0.11466	0.17247
	557.172	0.03663	0.07062	0.10064	0.18275
	557.656	0.02381	0.06669	0.09676	0.16962
	558.156	0.03114	0.07415	0.10385	0.19417
	558.656	0.04762	0.06748	0.10047	0.18047
	559.141	0.03663	0.05845	0.09541	0.1719
	559.625	0.03297	0.06395	0.11601	0.19303
	560.125	0.04579	0.06238	0.10605	0.1582
	560.61	0.05128	0.0714	0.10925	0.17933
	561.094	0.0348	0.06473	0.10132	0.1976
	561.594	0.02747	0.06199	0.11179	0.17647
	562.094	0.04396	0.05806	0.10098	0.17362
	562.578	0.03114	0.07219	0.09811	0.16848
	563.063	0.04945	0.06787	0.10064	0.17304
	563.563	0.03663	0.06787	0.09878	0.18047
	564.047	0.03114	0.06983	0.10402	0.18161
	564.531	0.03297	0.06277	0.10723	0.17875
	565.031	0.03663	0.06042	0.10368	0.1582
	565.531	0.05128	0.07258	0.10149	0.18561
	566.016	0.02381	0.07572	0.1025	0.15534
	566.5	0.03846	0.07336	0.10453	0.15648
	567	0.03663	0.06473	0.10165	0.18389
	567.5	0.03114	0.07493	0.10233	0.17019
	567.985	0.04945	0.06865	0.10301	0.17304
	568.485	0.04396	0.06552	0.10165	0.17133
	568.985	0.03846	0.08199	0.10503	0.18104
	569.469	0.04212	0.06316	0.10824	0.16276
	569.953	0.03663	0.05963	0.10453	0.19189
	570.453	0.02747	0.06552	0.10436	0.17875
	570.953	0.04762	0.06669	0.10689	0.18675
	571.438	0.03114	0.06277	0.0976	0.20103
	571.938	0.03297	0.06277	0.08713	0.14963
	572.438	0.04579	0.06002	0.09726	0.1759
	572.922	0.04396	0.06552	0.09811	0.17476
	573.406	0.03846	0.06552	0.09963	0.18618
	573.906	0.0293	0.05335	0.11584	0.17875
	574.406	0.03846	0.06159	0.09659	0.18618
	574.891	0.0293	0.05767	0.0868	0.16848
	575.375	0.04212	0.0612	0.10469	0.18104
	575.875	0.03114	0.05806	0.10436	0.18789
	576.36	0.0293	0.06395	0.10199	0.18903
	576.844	0.03663	0.05885	0.10267	0.18504
	577.344	0.0348	0.05885	0.09422	0.1679
	577.844	0.03114	0.05414	0.10301	0.17818
	578.328	0.03663	0.05689	0.10216	0.18846
	578.797	0.04579	0.05414	0.09135	0.16619
	579.297	0.0293	0.07336	0.0949	0.17476
	579.797	0.0293	0.0561	0.09946	0.17476
	580.281	0.03663	0.07297	0.10132	0.18961
	580.781	0.0293	0.06748	0.10469	0.18161
	581.281	0.0293	0.06277	0.09473	0.16676
	581.766	0.02198	0.06552	0.09794	0.17647
	582.25	0.0293	0.06434	0.09541	0.16105
	582.75	0.04212	0.06709	0.1003	0.16562
	583.25	0.0348	0.05806	0.08933	0.19246
	583.735	0.03297	0.05414	0.0949	0.16105
	584.235	0.03114	0.05022	0.08122	0.17818
	584.735	0.03114	0.06238	0.09524	0.15306
	585.219	0.03297	0.06709	0.09085	0.16619
	585.703	0.04212	0.04865	0.09389	0.18332
	586.203	0.04579	0.05414	0.09507	0.14163
	586.703	0.04212	0.0714	0.10503	0.16276
	587.188	0.0348	0.05257	0.09997	0.15648
	587.672	0.03663	0.05532	0.09355	0.17019
	588.172	0.03114	0.06395	0.09473	0.16162
	588.656	0.03663	0.06473	0.0949	0.17761
	589.141	0.03297	0.05492	0.09321	0.16676
	589.641	0.0348	0.07454	0.08663	0.14506
	590.141	0.0348	0.05571	0.10351	0.1542
	590.625	0.02747	0.05335	0.09693	0.18104
	591.11	0.03663	0.05571	0.09271	0.16105
	591.61	0.03846	0.06826	0.09726	0.15191
	592.094	0.03297	0.07297	0.09828	0.16105
	592.578	0.03663	0.06905	0.09743	0.16733
	593.078	0.03114	0.05179	0.09068	0.16334
	593.578	0.0293	0.06002	0.09794	0.14563
	594.063	0.0348	0.06002	0.09152	0.17133
	594.547	0.03663	0.05963	0.09929	0.16733
	595.047	0.04212	0.05728	0.09912	0.16391
	595.547	0.05128	0.06042	0.09422	0.14677
	596.031	0.04029	0.05453	0.0998	0.15134
	596.531	0.03114	0.06355	0.09389	0.17304
	597.031	0.0293	0.07375	0.09541	0.1582
	597.516	0.03114	0.05728	0.08865	0.14963
	598	0.03297	0.05689	0.10757	0.19018
	598.5	0.02747	0.05845	0.09676	0.15306
	599	0.0348	0.06709	0.0922	0.15363
	599.485	0.02747	0.05963	0.09321	0.1679
	599.985	0.02564	0.06787	0.08831	0.15762
	600.485	0.0348	0.05728	0.08967	0.16048
	600.969	0.02564	0.06238	0.09608	0.17133
	601.453	0.03846	0.0612	0.10858	0.15934
	601.953	0.02564	0.06159	0.09862	0.17476
	602.453	0.05311	0.05728	0.09102	0.15534
	602.938	0.03663	0.05845	0.09237	0.16733
	603.422	0.05128	0.05689	0.09507	0.18389
	603.922	0.02198	0.0459	0.09406	0.15077
	604.406	0.04029	0.05845	0.08882	0.17304
	604.891	0.02015	0.06826	0.09439	0.15877
	605.391	0.04579	0.04786	0.09574	0.1759
	605.891	0.03297	0.05649	0.08646	0.17533
	606.375	0.02564	0.06395	0.09929	0.17419
	606.86	0.03663	0.05963	0.09287	0.15191
	607.36	0.03114	0.0561	0.08612	0.16619
	607.844	0.02747	0.06512	0.0873	0.13992
	608.328	0.04029	0.05179	0.09524	0.17533
	608.828	0.0348	0.06081	0.08916	0.15762
	609.328	0.03297	0.05492	0.08781	0.14506
	609.813	0.03297	0.05689	0.09777	0.17247
	610.297	0.03114	0.05492	0.09541	0.16619
	610.797	0.0348	0.07062	0.09169	0.16505
	611.297	0.03663	0.06434	0.09676	0.15591
	611.781	0.02564	0.05453	0.08713	0.18389
	612.281	0.04212	0.05335	0.08865	0.14792
	612.781	0.03297	0.05728	0.09304	0.16619
	613.266	0.03846	0.05885	0.09963	0.15134
	613.75	0.03114	0.06159	0.09017	0.15762
	614.25	0.02564	0.05296	0.09473	0.15477
	614.75	0.0348	0.06787	0.09017	0.16619
	615.235	0.02747	0.05453	0.09135	0.16848
	615.735	0.02564	0.05845	0.09625	0.15134
	616.235	0.03114	0.051	0.08511	0.14906
	616.719	0.02747	0.06042	0.09085	0.16848
	617.203	0.04029	0.05296	0.09456	0.15762
	617.703	0.03846	0.05728	0.08848	0.16105
	618.203	0.03297	0.05689	0.08713	0.15363
	618.688	0.04396	0.04825	0.08815	0.15762
	619.172	0.03297	0.05689	0.0949	0.14563
	619.672	0.03114	0.051	0.08899	0.17647
	620.156	0.0293	0.05885	0.09135	0.1759
	620.641	0.03297	0.05453	0.0949	0.1582
	621.141	0.0348	0.06434	0.09338	0.15363
	621.641	0.02747	0.05335	0.09152	0.15991
	622.125	0.02198	0.06552	0.09439	0.13764
	622.61	0.02015	0.05963	0.08865	0.17019
	623.11	0.03663	0.05492	0.0971	0.1679
	623.61	0.03297	0.05689	0.0873	0.15705
	624.094	0.00916	0.07101	0.09186	0.14278
	624.594	0.01648	0.05767	0.0797	0.16391
	625.094	0.0348	0.0561	0.09	0.16048
	625.578	0.03663	0.05453	0.09321	0.17019
	626.063	0.03114	0.05571	0.08494	0.15934
	626.563	0.01832	0.05218	0.08663	0.15191
	627.063	0.04212	0.0561	0.09	0.17818
	627.547	0.0348	0.06199	0.08544	0.14849
	628.047	0.02381	0.0663	0.09186	0.16334
	628.547	0.03297	0.04943	0.08544	0.14563
	629.031	0.03297	0.05375	0.08409	0.15534
	629.516	0.02747	0.05689	0.09862	0.13421
	630.016	0.04029	0.05257	0.0873	0.16562
	630.516	0.03114	0.05139	0.08426	0.15877
	631	0.0348	0.05806	0.09102	0.14677
	631.485	0.02381	0.05453	0.08815	0.16105
	631.985	0.0293	0.05728	0.09102	0.14106
	632.469	0.03846	0.05806	0.09524	0.16162
	632.953	0.03114	0.0612	0.08004	0.16219
	633.453	0.03663	0.0612	0.09541	0.16334
	633.953	0.02198	0.05806	0.08764	0.16562
	634.438	0.0293	0.05806	0.08798	0.16676
	634.922	0.0293	0.05335	0.08392	0.1462
	635.422	0.0348	0.05257	0.08882	0.1325
	635.922	0.04029	0.05532	0.0922	0.13135
	636.406	0.02747	0.05414	0.09321	0.15877
	636.906	0.03114	0.05257	0.09287	0.13764
	637.406	0.03663	0.0561	0.09372	0.15077
	637.891	0.02564	0.06081	0.08899	0.14049
	638.375	0.01832	0.06905	0.09135	0.16619
	638.875	0.0348	0.05767	0.08359	0.13821
	639.375	0.02747	0.05649	0.0824	0.14677
	639.86	0.03297	0.05689	0.07751	0.1976
	640.36	0.02747	0.0612	0.09135	0.15134
	640.86	0.02015	0.06238	0.0922	0.1462
	641.344	0.02564	0.05728	0.07717	0.14734
	641.828	0.04029	0.05218	0.09051	0.15705
	642.328	0.0348	0.05179	0.0819	0.15248
	642.828	0.03297	0.0459	0.08696	0.1462
	643.313	0.03846	0.05571	0.09574	0.15762
	643.797	0.02747	0.05767	0.08764	0.15591
	644.297	0.03114	0.05924	0.08443	0.15705
	644.781	0.02747	0.05689	0.09338	0.14906
	645.25	0.04212	0.06434	0.08916	0.15705
	645.75	0.02564	0.05179	0.08038	0.16962
	646.25	0.02747	0.05375	0.08781	0.13478
	646.735	0.03297	0.04708	0.08629	0.15191
	647.219	0.04762	0.04708	0.08359	0.15591
	647.719	0.0293	0.05845	0.08342	0.15134
	648.203	0.02564	0.05218	0.08494	0.13992
	648.688	0.02747	0.06042	0.08156	0.14963
	649.188	0.03297	0.04786	0.0797	0.1542
	649.688	0.02198	0.051	0.08055	0.1502
	650.172	0.0348	0.06002	0.07987	0.15534
	650.656	0.03114	0.05257	0.08815	0.15477
	651.156	0.0293	0.05022	0.08021	0.14677
	651.656	0.01832	0.04943	0.09422	0.13764
	652.141	0.02564	0.04708	0.08747	0.1542
	652.641	0.02747	0.05767	0.08831	0.15306
	653.141	0.02381	0.05767	0.08325	0.13364
	653.625	0.02015	0.04825	0.07633	0.14392
	654.11	0.01099	0.05179	0.08409	0.13992
	654.61	0.02381	0.05571	0.08561	0.14849
	655.11	0.0348	0.05022	0.08308	0.15306
	655.594	0.0348	0.05179	0.08882	0.14449
	656.094	0.03297	0.04825	0.09186	0.1582
	656.594	0.03663	0.05885	0.08663	0.18618
	657.078	0.04029	0.05296	0.0824	0.13764
	657.563	0.01832	0.05885	0.08342	0.14963
	658.063	0.02747	0.05532	0.09017	0.14106
	658.563	0.03846	0.05139	0.08561	0.14906
	659.047	0.03663	0.04668	0.09254	0.13764
	659.531	0.04029	0.06199	0.09456	0.14563
	660.031	0.0293	0.06552	0.07768	0.16448
	660.516	0.02381	0.05649	0.08291	0.14963
	661	0.02198	0.05492	0.07734	0.14849
	661.5	0.0348	0.05649	0.0873	0.15934
	662	0.01282	0.04276	0.08544	0.15134
	662.485	0.02198	0.05179	0.07565	0.14163
	662.969	0.03846	0.05061	0.08696	0.15306
	663.469	0.02381	0.04551	0.07801	0.15648
	663.953	0.03297	0.05061	0.07599	0.13192
	664.438	0.02564	0.04865	0.08443	0.16276
	664.938	0.03297	0.05218	0.09169	0.14734
	665.438	0.01465	0.04512	0.0792	0.14392
	665.922	0.03114	0.05296	0.07937	0.14392
	666.406	0.01648	0.05532	0.08764	0.15648
	666.906	0.01832	0.051	0.09119	0.14792
	667.406	0.04396	0.051	0.08477	0.15591
	667.891	0.02381	0.04904	0.08511	0.14677
	668.391	0.03846	0.05414	0.08088	0.16334
	668.891	0.02381	0.04512	0.09406	0.13649
	669.375	0.01648	0.03962	0.07683	0.14335
	669.86	0.03663	0.05963	0.08156	0.14734
	670.36	0.04212	0.05179	0.08021	0.17019
	670.86	0.02564	0.04551	0.0819	0.13878
	671.344	0.03297	0.05022	0.09406	0.13992
	671.844	0.01648	0.04825	0.08072	0.15191
	672.344	0.01832	0.04629	0.08359	0.1542
	672.828	0.02015	0.04629	0.0824	0.1422
	673.313	0.02747	0.05492	0.07447	0.15534
	673.813	0.0348	0.05414	0.08004	0.15705
	674.313	0.0348	0.04668	0.08156	0.13706
	674.797	0.04762	0.05453	0.08629	0.12907
	675.281	0.02015	0.06552	0.08409	0.13649
	675.781	0.02747	0.05453	0.07801	0.14049
	676.266	0.02015	0.04668	0.08815	0.14506
	676.75	0.01832	0.05924	0.08477	0.15591
	677.25	0.0293	0.04747	0.08477	0.10737
	677.75	0.02381	0.04786	0.07785	0.15306
	678.235	0.02564	0.05885	0.07987	0.13935
	678.719	0.03663	0.04904	0.07835	0.1542
	679.219	0.02747	0.06355	0.07514	0.14163
	679.703	0.02564	0.05139	0.08781	0.11993
	680.188	0.02381	0.04747	0.08257	0.13421
	680.688	0.03114	0.05649	0.08156	0.14563
	681.188	0.03663	0.05179	0.07734	0.12621
	681.672	0.03297	0.05022	0.07295	0.13021
	682.156	0.02381	0.04668	0.0819	0.15934
	682.656	0.03297	0.04943	0.08798	0.13764
	683.156	0.03114	0.04551	0.08105	0.14677
	683.641	0.03663	0.04943	0.07008	0.15477
	684.141	0.0293	0.04551	0.08696	0.16676
	684.641	0.04762	0.04904	0.08105	0.12279
	685.125	0.03663	0.04668	0.08021	0.15591
	685.61	0.02747	0.04629	0.07801	0.13992
	686.11	0.01832	0.04786	0.0873	0.15363
	686.61	0.0348	0.05689	0.08798	0.13592
	687.094	0.02198	0.05022	0.08038	0.13478
	687.594	0.04762	0.04394	0.07801	0.17247
	688.094	0.02198	0.05375	0.07329	0.15248
	688.578	0.01099	0.05139	0.08443	0.14963
	689.063	0.03297	0.05571	0.08528	0.12222
	689.563	0.02564	0.04433	0.07599	0.14506
	690.063	0.02747	0.05689	0.07717	0.16276
	690.547	0.01648	0.05257	0.08392	0.13364
	691.031	0.02015	0.05139	0.07953	0.15077
	691.531	0.0348	0.04904	0.08494	0.11365
	692.016	0.02747	0.04512	0.0797	0.13821
	692.5	0.03846	0.04668	0.07886	0.13535
	693	0.02015	0.05649	0.07312	0.15591
	693.5	0.03297	0.05806	0.07008	0.15077
	693.985	0.02747	0.04002	0.07785	0.14335
	694.469	0.0293	0.04904	0.08224	0.14449
	694.969	0.02381	0.04708	0.07565	0.12736
	695.453	0.02747	0.0459	0.07464	0.14335
	695.938	0.0293	0.05414	0.08021	0.16391
	696.438	0.03114	0.04315	0.07785	0.13135
	696.938	0.02198	0.04904	0.07481	0.13821
	697.422	0.0293	0.0561	0.08173	0.13935
	697.906	0.0293	0.04825	0.07058	0.13535
	698.406	0.02564	0.05061	0.07869	0.12964
	698.906	0.0293	0.04904	0.07514	0.16733
	699.391	0.0348	0.04943	0.07785	0.11708
	699.891	0.01648	0.04198	0.07666	0.14163
	700.391	0.04029	0.05257	0.0792	0.13535
	700.875	0.03297	0.04315	0.08021	0.14906
	701.36	0.01832	0.04551	0.08342	0.15591
	701.86	0.0293	0.05296	0.07751	0.12564
	702.36	0.02198	0.05218	0.08055	0.13078
	702.844	0.0293	0.04237	0.07464	0.15705
	703.344	0.01465	0.04708	0.07818	0.13764
	703.844	0.01282	0.05179	0.0716	0.12736
	704.328	0.02015	0.05689	0.08257	0.12564
	704.813	0.03297	0.04158	0.08038	0.13992
	705.313	0.03663	0.05375	0.07261	0.12907
	705.813	0.03114	0.05179	0.07599	0.13307
	706.297	0.02747	0.04708	0.08004	0.13706
	706.781	0.03297	0.05532	0.0792	0.1285
	707.281	0.01648	0.04747	0.06687	0.13421
	707.766	0.03114	0.05257	0.08004	0.1245
	708.25	0.01648	0.04394	0.07548	0.12164
	708.75	0.02564	0.04512	0.07801	0.14449
	709.25	0.03846	0.04119	0.07396	0.13364
	709.735	0.02564	0.05139	0.07751	0.12507
	710.219	0.03663	0.04629	0.07785	0.13135
	710.719	0.01832	0.04158	0.07599	0.1165
	711.219	0.03297	0.03727	0.07869	0.12222
	711.703	0.02015	0.05414	0.0819	0.14963
	712.188	0.01832	0.04668	0.08308	0.13878
	712.688	0.02747	0.05375	0.07903	0.1325
	713.172	0.02198	0.05179	0.07362	0.1245
	713.656	0.02015	0.04865	0.07785	0.12507
	714.156	0.04029	0.04747	0.07582	0.14792
	714.656	0.0293	0.051	0.07244	0.15705
	715.141	0.01832	0.05179	0.06805	0.13535
	715.641	0.03297	0.04512	0.06957	0.14449
	716.141	0.04029	0.05492	0.07312	0.13307
	716.625	0.01648	0.04198	0.07717	0.14392
	717.11	0.02747	0.04276	0.08308	0.15591
	717.61	0.04212	0.04825	0.08595	0.12964
	718.11	0.02198	0.04943	0.0819	0.11765
	718.594	0.03114	0.04276	0.07261	0.13078
	719.078	0.02381	0.04865	0.07768	0.13935
	719.578	0.01832	0.04747	0.07312	0.13021
	720.063	0.03846	0.04512	0.08004	0.1422
	720.547	0.02015	0.04315	0.07937	0.11308
	721.047	0.0348	0.04747	0.0716	0.13421
	721.547	0.02381	0.04512	0.06923	0.12279
	722.031	0.0348	0.05375	0.07362	0.13706
	722.516	0.02381	0.05218	0.07717	0.11822
	723.016	0.02381	0.04198	0.06754	0.13135
	723.5	0.04212	0.03727	0.07464	0.13821
	723.985	0.02564	0.05296	0.07565	0.10965
	724.485	0.02381	0.04668	0.08359	0.16276
	724.985	0.03663	0.04276	0.07126	0.13878
	725.469	0.01832	0.0459	0.07075	0.13878
	725.953	0.01465	0.04276	0.07869	0.12678
	726.453	0.02015	0.04747	0.08477	0.13706
	726.953	0.02747	0.04237	0.07025	0.13307
	727.438	0.02747	0.04433	0.06805	0.13592
	727.938	0.02198	0.04315	0.07177	0.13706
	728.438	0.0293	0.05218	0.07464	0.12222
	728.922	0.02564	0.04237	0.07514	0.12393
	729.406	0.02747	0.04982	0.07649	0.11765
	729.906	0.01099	0.04668	0.06028	0.12621
	730.406	0.02198	0.04315	0.07447	0.12107
	730.891	0.02564	0.04551	0.07295	0.1245
	731.391	0.02015	0.04002	0.07633	0.12736
	731.891	0.02198	0.03923	0.06788	0.1325
	732.375	0.01465	0.04237	0.08072	0.13706
	732.86	0.03297	0.04551	0.08021	0.12279
	733.36	0.02564	0.04276	0.077	0.14163
	733.86	0.02747	0.0459	0.07835	0.12164
	734.344	0.03297	0.02903	0.07751	0.14392
	734.828	0.01648	0.04472	0.08325	0.13878
	735.328	0.03663	0.04825	0.07092	0.1205
	735.813	0.03114	0.04551	0.0716	0.1325
	736.297	0.02198	0.04943	0.07008	0.12736
	736.797	0.02564	0.04355	0.07818	0.13364
	737.297	0.02198	0.05179	0.0797	0.15591
	737.781	0.00916	0.06199	0.07295	0.13364
	738.266	0.0293	0.04825	0.08038	0.1165
	738.766	0.01465	0.04825	0.06383	0.1422
	739.25	0.02198	0.05257	0.0716	0.12907
	739.735	0.02564	0.04237	0.0667	0.12279
	740.235	0.02015	0.04668	0.07565	0.11879
	740.735	0.02015	0.04904	0.07329	0.11593
	741.219	0.02015	0.05179	0.07194	0.11879
	741.703	0.01465	0.03727	0.06484	0.12736
	742.203	0.0348	0.04512	0.06586	0.10166
	742.703	0.02564	0.04629	0.07143	0.12678
	743.188	0.02198	0.03648	0.06839	0.11936
	743.688	0.01832	0.05139	0.077	0.12621
	744.188	0.03114	0.03805	0.07413	0.11536
	744.672	0.02198	0.051	0.08088	0.13421
	745.156	0.02381	0.03766	0.07633	0.11936
	745.656	0.0293	0.04551	0.07497	0.13649
	746.156	0.01832	0.05453	0.0689	0.12907
	746.641	0.02015	0.03923	0.08055	0.13764
	747.141	0.0348	0.03805	0.06991	0.11822
	747.641	0.03114	0.04668	0.06315	0.13307
	748.125	0.02015	0.04982	0.07751	0.13706
	748.61	0.02198	0.04472	0.07582	0.12393
	749.11	0.03297	0.04982	0.06771	0.11879
	749.61	0.01282	0.04668	0.07126	0.12793
	750.094	0.01465	0.04119	0.07616	0.11479
	750.578	0.02747	0.04158	0.06822	0.1205
	751.078	0.0293	0.04472	0.06552	0.13764
	751.563	0.0293	0.04237	0.07481	0.13364
	752.047	0.02198	0.04276	0.06467	0.14163
	752.547	0.0293	0.03805	0.06248	0.11079
	753.047	0.02564	0.03727	0.06721	0.10794
	753.531	0.02198	0.04747	0.07126	0.11993
	754.016	0.0293	0.05022	0.06417	0.11879
	754.516	0.0348	0.04041	0.0689	0.1205
	755.016	0.02747	0.04943	0.06738	0.1285
	755.5	0.03846	0.04904	0.07075	0.1165
	756	0.02747	0.0459	0.07278	0.11422
	756.5	0.03114	0.03609	0.06586	0.12793
	756.985	0.02381	0.04472	0.07582	0.1068
	757.469	0.00733	0.04041	0.06653	0.11536
	757.969	0.0293	0.04982	0.06366	0.11879
	758.469	0.01648	0.04708	0.06771	0.11822
	758.953	0.03297	0.0459	0.06619	0.12336
	759.453	0.02747	0.05179	0.07227	0.09994
	759.953	0.02747	0.05492	0.06552	0.13078
	760.438	0.0293	0.04041	0.07362	0.10051
	760.922	0.03297	0.04825	0.064	0.12336
	761.422	0.0348	0.04472	0.06636	0.12621
	761.922	0.03114	0.04198	0.06552	0.13364
	762.406	0.02564	0.04551	0.0721	0.11479
	762.891	0.02564	0.04629	0.07329	0.12336
	763.391	0.02564	0.04943	0.07008	0.11879
	763.875	0.02747	0.03727	0.06332	0.1285
	764.36	0.02381	0.04551	0.06602	0.14734
	764.86	0.02198	0.04982	0.07886	0.11136
	765.36	0.02747	0.04158	0.05995	0.12564
	765.844	0.01832	0.04158	0.07143	0.13592
	766.328	0.03663	0.03178	0.0716	0.12107
	766.828	0.03846	0.04237	0.07143	0.09537
	767.313	0.02564	0.04551	0.06771	0.13192
	767.797	0.01465	0.0357	0.06974	0.13764
	768.297	0.02747	0.04433	0.07362	0.13364
	768.797	0.02381	0.04786	0.06062	0.12279
	769.281	0.02381	0.04315	0.06704	0.11365
	769.766	0.01832	0.04355	0.0694	0.12736
	770.266	0.03114	0.04904	0.06839	0.11936
	770.766	0.02381	0.04668	0.0694	0.11479
	771.25	0.03114	0.0408	0.06552	0.1325
	771.75	0.03114	0.03884	0.0667	0.1165
	772.25	0.03114	0.04198	0.06923	0.12736
	772.735	0.01832	0.04002	0.06248	0.10908
	773.219	0.01648	0.04198	0.07633	0.11765
	773.719	0.01099	0.03374	0.06197	0.10794
	774.219	0.02747	0.04472	0.07075	0.11936
	774.703	0.03114	0.04315	0.07481	0.12907
	775.203	0.02198	0.02942	0.06535	0.12793
	775.703	0.0348	0.04315	0.06619	0.12907
	776.188	0.03114	0.03923	0.07177	0.11879
	776.672	0.02015	0.0408	0.06248	0.11194
	777.172	0.02747	0.03727	0.06738	0.11479
	777.672	0.03663	0.03531	0.07042	0.12736
	778.156	0.03663	0.04825	0.07008	0.11194
	778.641	0.02564	0.05532	0.07092	0.13706
	779.125	0.02564	0.04512	0.06839	0.1325
	779.61	0.02381	0.04943	0.06602	0.15306
	780.094	0.02564	0.03609	0.06923	0.11422
	780.594	0.02747	0.03766	0.06045	0.11822
	781.094	0.02381	0.04002	0.0667	0.10794
	781.578	0.01465	0.04158	0.07295	0.11593
	782.063	0.02747	0.03923	0.07126	0.13192
	782.563	0.02198	0.03766	0.06214	0.13021
	783.047	0.02198	0.03531	0.0667	0.11022
	783.531	0.03297	0.04276	0.06788	0.12164
	784.031	0.02747	0.04198	0.06906	0.13649
	784.531	0.0293	0.04433	0.0667	0.13078
	785.016	0.03663	0.04002	0.0667	0.11194
	785.5	0.03114	0.04472	0.06619	0.1285
	786	0.03297	0.03531	0.06957	0.12907
	786.5	0.01465	0.03962	0.07295	0.11593
	786.985	0.02747	0.04119	0.06332	0.1165
	787.485	0.0348	0.0459	0.06552	0.12222
	787.985	0.02015	0.04472	0.06518	0.13478
	788.469	0.02015	0.03962	0.07447	0.1165
	788.953	0.04029	0.03962	0.06315	0.13078
	789.453	0.04212	0.03648	0.06721	0.12107
	789.953	0.01648	0.03295	0.07244	0.11251
	790.438	0.02198	0.04198	0.06839	0.12507
	790.938	0.02015	0.04237	0.06788	0.12222
	791.438	0.02198	0.03413	0.06265	0.12564
	791.922	0.02564	0.0408	0.06366	0.1165
	792.406	0.01648	0.04002	0.0716	0.1205
	792.906	0.02747	0.05218	0.06332	0.12393
	793.406	0.02381	0.04276	0.06839	0.13764
	793.891	0.02015	0.03962	0.06586	0.11136
	794.375	0.0293	0.03962	0.05893	0.11022
	794.875	0.02381	0.03923	0.06974	0.11765
	795.36	0.0293	0.04629	0.06383	0.1422
	795.844	0.01832	0.04119	0.06704	0.11251
	796.344	0.01282	0.03413	0.06248	0.11708
	796.844	0.0348	0.04786	0.06231	0.11308
	797.328	0.02564	0.04433	0.06535	0.10965
	797.813	0.03297	0.04002	0.0743	0.12107
	798.313	0.01648	0.04198	0.07075	0.11136
	798.813	0.01648	0.03099	0.05961	0.1068
	799.297	0.01465	0.04786	0.0667	0.10623
	799.797	0.01832	0.0306	0.06856	0.10109
	800.297	0.0293	0.04237	0.06451	0.12107
	800.781	0.03297	0.03884	0.05691	0.11308
	801.266	0.04029	0.0408	0.06315	0.10965
	801.766	0.02381	0.03727	0.064	0.12336
	802.266	0.02564	0.03923	0.06383	0.12621
	802.75	0.03663	0.03884	0.06518	0.12222
	803.25	0.02747	0.03766	0.05319	0.12507
	803.75	0.01832	0.03256	0.06569	0.10508
	804.235	0.02381	0.04158	0.07379	0.12107
	804.719	0.02381	0.04276	0.06434	0.10223
	805.219	0.02015	0.03531	0.06704	0.12678
	805.719	0.02564	0.03452	0.06518	0.13649
	806.203	0.01465	0.04315	0.06771	0.10851
	806.688	0.02381	0.04433	0.06501	0.09652
	807.188	0.02564	0.04315	0.0618	0.13021
	807.672	0.02198	0.03727	0.06771	0.11308
	808.156	0.03663	0.04041	0.0667	0.13135
	808.656	0.02015	0.04041	0.0591	0.11365
	809.156	0.02198	0.03766	0.0613	0.10508
	809.641	0.0293	0.04002	0.06079	0.11308
	810.125	0.02564	0.03727	0.06856	0.12336
	810.625	0.02198	0.04158	0.06332	0.10851
	811.11	0.0348	0.04002	0.06011	0.12564
	811.594	0.02015	0.0459	0.06434	0.1205
	812.094	0.02381	0.0408	0.05893	0.11536
	812.594	0.03114	0.03295	0.0689	0.10337
	813.078	0.01282	0.04394	0.05556	0.10109
	813.563	0.03297	0.02864	0.06214	0.11822
	814.063	0.00916	0.04237	0.07345	0.1285
	814.563	0.01648	0.03766	0.06839	0.11822
	815.047	0.0293	0.04472	0.06805	0.11194
	815.547	0.02564	0.03845	0.06045	0.10623
	816.047	0.01832	0.04904	0.06248	0.09709
	816.531	0.01648	0.03845	0.06417	0.11993
	817.016	0.02381	0.04158	0.05741	0.10337
	817.516	0.02381	0.03766	0.05792	0.10965
	818.016	0.01465	0.04158	0.0618	0.10451
	818.5	0.02747	0.03884	0.06197	0.09652
	819	0.03297	0.0357	0.05623	0.10166
	819.5	0.03114	0.04668	0.06113	0.10908
	819.985	0.01648	0.03335	0.06062	0.11422
	820.469	0.02381	0.03609	0.06738	0.10451
	820.969	0.02198	0.03138	0.05758	0.10908
	821.469	0.02198	0.04315	0.0613	0.10451
	821.953	0.03297	0.03962	0.05961	0.12336
	822.438	0.02198	0.03766	0.06501	0.11593
	822.938	0.02381	0.04002	0.06467	0.11993
	823.422	0.02198	0.04158	0.06451	0.11079
	823.906	0.02198	0.04041	0.0613	0.10223
	824.406	0.01282	0.04237	0.06417	0.12164
	824.906	0.01648	0.03962	0.06113	0.12222
	825.391	0.0293	0.03138	0.06535	0.11936
	825.875	0.02564	0.03099	0.05978	0.11194
	826.375	0.02747	0.03962	0.06214	0.12393
	826.875	0.03114	0.04198	0.06265	0.13135
	827.36	0.01648	0.04512	0.06434	0.11136
	827.86	0.0348	0.03805	0.06045	0.11993
	828.36	0.01832	0.03648	0.05522	0.1245
	828.844	0.02015	0.03648	0.06484	0.10965
	829.328	0.01465	0.03688	0.06332	0.11365
	829.828	0.02747	0.04041	0.05961	0.11308
	830.328	0.01099	0.03923	0.06147	0.10851
	830.813	0.03114	0.03374	0.06197	0.1205
	831.313	0.03663	0.03531	0.06096	0.11251
	831.813	0.02198	0.04041	0.06518	0.12736
	832.297	0.04029	0.03609	0.06602	0.09937
	832.781	0.03297	0.03648	0.06011	0.0988
	833.281	0.0293	0.04472	0.06062	0.11765
	833.781	0.03114	0.03374	0.05995	0.10451
	834.266	0.02564	0.04002	0.06535	0.10337
	834.75	0.02564	0.0357	0.05589	0.11822
	835.25	0.02198	0.03805	0.06045	0.10908
	835.735	0.01465	0.03766	0.06028	0.11536
	836.219	0.0293	0.04119	0.06045	0.11194
	836.719	0.01648	0.02825	0.051	0.11536
	837.219	0.02198	0.03335	0.06045	0.10908
	837.703	0.02564	0.0357	0.064	0.11308
	838.188	0.00916	0.03884	0.06602	0.11593
	838.688	0.02381	0.03727	0.05843	0.12507
	839.172	0.03114	0.03727	0.06282	0.12107
	839.656	0.02198	0.03884	0.0613	0.12393
	840.156	0.02015	0.03805	0.05505	0.10565
	840.656	0.01648	0.03217	0.05691	0.12336
	841.141	0.02198	0.03962	0.06619	0.10851
	841.625	0.02015	0.03374	0.06602	0.10394
	842.125	0.02015	0.04355	0.07244	0.11422
	842.625	0.02564	0.0408	0.06586	0.1205
	843.11	0.01832	0.03413	0.06738	0.10965
	843.61	0.03114	0.03452	0.05843	0.09766
	844.11	0.0293	0.03727	0.05691	0.11593
	844.594	0.01648	0.04002	0.06315	0.0988
	845.078	0.01648	0.03884	0.05556	0.1165
	845.563	0.02381	0.03492	0.05843	0.11136
	846.063	0.01099	0.03688	0.06619	0.10851
	846.547	0.01282	0.03335	0.05927	0.12107
	847.047	0.02015	0.03805	0.06535	0.10565
	847.547	0.01832	0.04433	0.06299	0.12164
	848.031	0.0293	0.03727	0.05826	0.09709
	848.516	0.02015	0.04315	0.06011	0.10623
	849.016	0.01282	0.04394	0.05404	0.10908
	849.516	0.01832	0.04119	0.05826	0.1285
	850	0.01648	0.03256	0.05539	0.09423
	850.485	0.02747	0.04041	0.06248	0.09309
	850.985	0.02381	0.03923	0.05978	0.11708
	851.469	0.02198	0.02393	0.05809	0.10109
	851.953	0.02198	0.02668	0.05488	0.09994
	852.453	0.00733	0.04119	0.0537	0.11365
	852.953	0.01832	0.04002	0.05961	0.08338
	853.438	0.02015	0.03413	0.05741	0.12107
	853.922	0.02015	0.03492	0.06147	0.11136
	854.422	0.01465	0.03688	0.05792	0.12793
	854.922	0.02198	0.02864	0.05944	0.1245
	855.406	0.01282	0.03531	0.05978	0.10623
	855.906	0.02198	0.03609	0.06079	0.09595
	856.406	0.03114	0.03688	0.06096	0.11936
	856.891	0.01832	0.03413	0.05572	0.1165
	857.375	0.01648	0.04433	0.05961	0.11251
	857.875	0.02015	0.03217	0.05184	0.08624
	858.375	0.03663	0.03295	0.0586	0.09937
	858.86	0.01099	0.04041	0.06147	0.1205
	859.36	0.01099	0.03452	0.06062	0.10794
	859.86	0.01648	0.02942	0.06467	0.10394
	860.344	0.0348	0.0408	0.05252	0.09366
	860.828	0.02015	0.04041	0.05809	0.09652
	861.328	0.02015	0.03452	0.05876	0.09652
	861.828	0.01465	0.03335	0.05893	0.11422
	862.313	0.01648	0.02785	0.06248	0.10451
	862.797	0.01832	0.03688	0.04762	0.10965
	863.297	0.02015	0.03335	0.05893	0.11365
	863.781	0.02381	0.04119	0.05488	0.10109
	864.266	0.02015	0.03452	0.06113	0.11765
	864.766	0.02015	0.03295	0.06045	0.10166
	865.266	0.01832	0.02628	0.05404	0.10337
	865.75	0.02747	0.02982	0.05285	0.10337
	866.235	0.02747	0.03413	0.05809	0.10394
	866.735	0.01099	0.03099	0.0542	0.11765
	867.219	0.02015	0.03138	0.06062	0.10794
	867.703	0.02747	0.03531	0.05876	0.1165
	868.203	0.02564	0.03452	0.05201	0.08738
	868.703	0.0293	0.03648	0.05471	0.08567
	869.188	0.02198	0.03452	0.05353	0.10223
	869.672	0.02015	0.03727	0.05893	0.09366
	870.172	0.03297	0.02864	0.0613	0.10451
	870.672	0.02015	0.03531	0.0407	0.0988
	871.156	0.02564	0.02746	0.06484	0.09652
	871.656	0.02015	0.03217	0.05556	0.1165
	872.156	0.02564	0.03609	0.05336	0.09081
	872.641	0.01832	0.03178	0.05978	0.10508
	873.125	0.01282	0.03295	0.0586	0.09423
	873.625	0.01832	0.04276	0.05893	0.1068
	874.125	0.03297	0.03609	0.0515	0.10794
	874.61	0.01832	0.03335	0.06518	0.11022
	875.11	0.02747	0.03727	0.06417	0.09366
	875.61	0.02747	0.04041	0.05589	0.09937
	876.094	0.02015	0.03413	0.06011	0.10965
	876.578	0.01465	0.03217	0.05708	0.10051
	877.078	0.01465	0.03099	0.05589	0.09823
	877.578	0.00366	0.03727	0.06147	0.09537
	878.063	0.01099	0.0306	0.05792	0.09766
	878.547	0.03114	0.04315	0.05708	0.0771
	879.047	0.02747	0.04119	0.05606	0.10565
	879.531	0.02015	0.03805	0.05556	0.10623
	880.016	0.02381	0.03452	0.05792	0.10166
	880.516	0.02198	0.03609	0.05133	0.10166
	881.016	0.01832	0.03531	0.05404	0.11422
	881.5	0.0293	0.02825	0.05674	0.09138
	881.985	0.01465	0.03492	0.05843	0.10051
	882.485	0.00733	0.03688	0.06096	0.09138
	882.985	0.01099	0.03452	0.0537	0.11136
	883.469	0.01099	0.03374	0.05252	0.09766
	883.969	0.02564	0.03295	0.05741	0.09537
	884.469	0.01282	0.02589	0.05505	0.10051
	884.953	0.02381	0.03884	0.05876	0.10908
	885.438	0.01832	0.03295	0.05471	0.10337
	885.938	0.03114	0.03962	0.05505	0.08624
	886.438	0.02381	0.03256	0.0586	0.09309
	886.922	0.02198	0.04512	0.05319	0.10737
	887.422	0.02015	0.04237	0.05437	0.08795
	887.922	0.01648	0.03138	0.05049	0.09252
	888.406	0.02198	0.04708	0.05826	0.11022
	888.891	0.02381	0.02903	0.05657	0.09138
	889.391	0.02381	0.03962	0.05995	0.10451
	889.891	0.02564	0.03452	0.0542	0.12507
	890.375	0.01648	0.04041	0.0613	0.09766
	890.86	0.01465	0.04119	0.05775	0.10109
	891.36	0.01832	0.03138	0.05268	0.09366
	891.844	0.01648	0.03452	0.06096	0.08909
	892.328	0.01465	0.03138	0.05488	0.09366
	892.828	0.01832	0.02825	0.0537	0.07596
	893.328	0.01465	0.0357	0.05184	0.11194
	893.813	0.02015	0.03178	0.05775	0.10508
	894.297	0.01648	0.02746	0.05657	0.10451
	894.797	0.01465	0.03335	0.05454	0.10794
	895.281	0.01282	0.03648	0.05741	0.11079
	895.766	0.03114	0.0255	0.051	0.11251
	896.266	0.0293	0.03452	0.05319	0.08224
	896.766	0.02198	0.03531	0.05623	0.10394
	897.25	0.02747	0.03884	0.05252	0.10737
	897.735	0.02381	0.0357	0.05117	0.11536
	898.235	0.01832	0.02982	0.05792	0.0948
	898.735	0.03663	0.03923	0.0515	0.08053
	899.219	0.02747	0.02864	0.04948	0.11879
	899.719	0.01832	0.03923	0.0591	0.11136
	900.219	0.02198	0.03805	0.0439	0.08852
	900.703	0.01282	0.03099	0.05691	0.11194
	901.188	0.02747	0.02982	0.05083	0.11136
	901.688	0.02198	0.04002	0.05522	0.09081
	902.188	0.02564	0.03452	0.05539	0.1165
	902.672	0.02198	0.03295	0.06383	0.09709
	903.172	0.01282	0.03727	0.04965	0.10508
	903.672	0.02015	0.02472	0.05606	0.09766
	904.156	0.01648	0.04041	0.05268	0.12507
	904.641	0.01099	0.02785	0.05167	0.10166
	905.141	0.01832	0.03805	0.05674	0.09652
	905.641	0.02198	0.03609	0.05792	0.08224
	906.125	0.03297	0.03531	0.0542	0.10908
	906.61	0.02381	0.03138	0.05691	0.08909
	907.11	0.01832	0.03178	0.05285	0.09138
	907.594	0.00549	0.0306	0.04542	0.09766
	908.078	0.02564	0.03138	0.04846	0.0988
	908.578	0.02381	0.0357	0.05657	0.07881
	909.078	0.01099	0.04041	0.04086	0.07767
	909.563	0.00549	0.03295	0.05657	0.08567
	910.047	0.01832	0.03531	0.06248	0.10394
	910.547	0.02564	0.03884	0.05623	0.08966
	911.047	0.01465	0.04668	0.05893	0.08338
	911.531	0.02747	0.03138	0.05792	0.08281
	912.031	0.01099	0.02825	0.05184	0.09994
	912.516	0.01282	0.03452	0.05437	0.09309
	913	0.01648	0.02393	0.04694	0.09366
	913.485	0.02747	0.02864	0.05708	0.1028
	913.985	0.03297	0.03138	0.04981	0.1028
	914.485	0.02198	0.02432	0.05437	0.10451
	914.969	0.01465	0.03021	0.04728	0.09081
	915.469	0.02198	0.03923	0.05252	0.10508
	915.969	0.02564	0.03217	0.05117	0.10794
	916.453	0.01832	0.02785	0.05336	0.09423
	916.938	0.0293	0.02628	0.0488	0.07767
	917.438	0.02381	0.03256	0.06045	0.08795
	917.938	0.01465	0.02707	0.05589	0.11365
	918.422	0.02564	0.03295	0.05268	0.11022
	918.906	0.01465	0.03531	0.05252	0.10166
	919.406	0.02198	0.04041	0.05167	0.10394
	919.891	0.02381	0.03217	0.04458	0.08966
	920.375	0.02381	0.03609	0.05708	0.09081
	920.875	0.01832	0.03178	0.0434	0.11308
	921.375	0.02198	0.03531	0.04981	0.1165
	921.86	0.00733	0.02197	0.05488	0.11079
	922.344	0.01099	0.03178	0.05201	0.1028
	922.844	0.02198	0.03884	0.0586	0.08795
	923.328	0.00916	0.03845	0.04965	0.09423
	923.813	0.02747	0.02785	0.06163	0.10109
	924.313	0.02564	0.04119	0.05454	0.09823
	924.813	0.02015	0.02315	0.05539	0.09309
	925.297	0.02198	0.0408	0.04222	0.09937
	925.781	0.02015	0.03531	0.04762	0.08624
	926.281	0.02198	0.03295	0.05353	0.1068
	926.781	0.02381	0.02982	0.05235	0.09252
	927.266	0.01465	0.0306	0.05133	0.08909
	927.766	0.01465	0.03256	0.05758	0.0988
	928.266	0.02198	0.03413	0.05708	0.09709
	928.75	0.01648	0.04394	0.05117	0.09366
	929.235	0.01832	0.03295	0.06062	0.09823
	929.735	0.01465	0.0255	0.0537	0.09537
	930.235	0.01832	0.0306	0.05083	0.0988
	930.719	0.02198	0.03492	0.04829	0.07653
	931.203	0.01282	0.03923	0.05032	0.09537
	931.703	0.02747	0.03138	0.04509	0.09081
	932.203	0.01465	0.02511	0.04576	0.09994
	932.688	0.01465	0.03178	0.05708	0.08395
	933.188	0.01465	0.03374	0.04965	0.08509
	933.688	0.02015	0.03452	0.05488	0.07196
	934.172	0.01282	0.02864	0.0488	0.08966
	934.656	0.02015	0.03178	0.05437	0.09252
	935.156	0.0348	0.02864	0.04711	0.0988
	935.656	0.01099	0.02354	0.04525	0.08966
	936.141	0.00733	0.02628	0.05252	0.08567
	936.641	0.01648	0.03923	0.05674	0.08966
	937.141	0.02381	0.0255	0.04948	0.10508
	937.625	0.02015	0.02864	0.05235	0.10965
	938.11	0.01832	0.03688	0.04661	0.09195
	938.61	0.02015	0.03217	0.05927	0.09081
	939.11	0.01282	0.03021	0.04897	0.11079
	939.594	0.02564	0.03374	0.05235	0.08966
	940.078	0.01648	0.03138	0.051	0.0948
	940.578	0.01832	0.02746	0.04981	0.08681
	941.063	0.02747	0.03531	0.05252	0.09309
	941.547	0.01282	0.03295	0.0537	0.08224
	942.047	0.01465	0.03099	0.04711	0.08567
	942.547	0.01648	0.02982	0.04762	0.09652
	943.031	0.02564	0.02746	0.05961	0.09195
	943.516	0.01099	0.03648	0.04931	0.08795
	944.016	0.02747	0.02668	0.04711	0.09994
	944.516	0.02198	0.02825	0.05268	0.09994
	945	0.01465	0.03335	0.04559	0.08567
	945.5	0.01282	0.03648	0.0537	0.07938
	946	0.01832	0.0357	0.05167	0.09309
	946.485	0.01465	0.03413	0.05049	0.07824
	946.969	0.01832	0.03413	0.05235	0.10109
	947.469	0.02564	0.02354	0.04509	0.09766
	947.969	0.01832	0.02982	0.04593	0.10737
	948.453	0.01832	0.03138	0.05133	0.08795
	948.953	0.01648	0.02472	0.05049	0.07824
	949.453	0.01648	0.02707	0.04829	0.08567
	949.938	0.01648	0.02982	0.04694	0.11194
	950.422	0.01282	0.02942	0.04357	0.09366
	950.922	0.0293	0.03178	0.04931	0.10623
	951.422	0.01648	0.02628	0.04357	0.0771
	951.906	0.01648	0.02942	0.05032	0.0771
	952.391	0.01465	0.03492	0.05066	0.08338
	952.891	0.01465	0.03805	0.05708	0.08452
	953.375	0.01832	0.02903	0.04475	0.09195
	953.86	0.01832	0.02982	0.04357	0.11822
	954.36	0.01832	0.03138	0.04998	0.09994
	954.86	0.02198	0.02942	0.0488	0.08738
	955.344	0.03114	0.03178	0.04627	0.09423
	955.828	0.01465	0.02511	0.04407	0.08509
	956.328	0.02015	0.03256	0.04374	0.07824
	956.813	0.02198	0.03099	0.0515	0.0811
	957.297	0.02198	0.03884	0.04829	0.10908
	957.797	0.01282	0.03335	0.05471	0.07424
	958.297	0.0293	0.01962	0.04559	0.0811
	958.781	0.01648	0.02746	0.05032	0.09138
	959.266	0.02198	0.03374	0.05083	0.0731
	959.766	0.01465	0.03178	0.05235	0.07653
	960.266	0.02381	0.03099	0.05454	0.11308
	960.75	0.01648	0.03138	0.04813	0.11822
	961.25	0.02747	0.03178	0.04897	0.08852
	961.75	0.01832	0.02589	0.04948	0.1028
	962.235	0.02564	0.03688	0.05505	0.08852
	962.719	0.0293	0.03256	0.04019	0.09937
	963.219	0.00549	0.03178	0.0439	0.09252
	963.719	0.0348	0.02432	0.0488	0.08681
	964.203	0.01465	0.02197	0.04694	0.08681
	964.703	0.02015	0.0306	0.0434	0.0988
	965.203	0.01282	0.02746	0.05606	0.07653
	965.688	0.01282	0.02511	0.05184	0.10166
	966.172	0.01832	0.02354	0.04222	0.11022
	966.672	0.01465	0.03138	0.04846	0.08338
	967.172	0.02015	0.02864	0.0542	0.07938
	967.656	0.02198	0.03452	0.05032	0.08738
	968.141	0.00549	0.02825	0.04829	0.09138
	968.641	0.01465	0.02942	0.05235	0.0988
	969.125	0.01465	0.02942	0.04238	0.08167
	969.61	0.01648	0.03413	0.05066	0.09023
	970.11	0.02381	0.02354	0.04542	0.10109
	970.61	0.02198	0.03531	0.0439	0.0948
	971.094	0.01832	0.03413	0.04998	0.07424
	971.578	0.00916	0.02432	0.04509	0.08167
	972.078	0.01465	0.02511	0.04644	0.09994
	972.578	0.02381	0.02158	0.04492	0.09423
	973.063	0.01648	0.02785	0.0434	0.08395
	973.547	0.01099	0.02472	0.05302	0.09309
	974.047	0.01099	0.03178	0.04813	0.08053
	974.531	0.02381	0.03413	0.0542	0.08567
	975.016	0.02198	0.03962	0.04475	0.08852
	975.516	0.01648	0.02864	0.04846	0.08852
	976.016	0.02381	0.02903	0.04441	0.08452
	976.5	0.01648	0.02432	0.04137	0.08681
	977	0.03114	0.02825	0.04677	0.06625
	977.5	0.01282	0.03531	0.05201	0.10908
	977.985	0.02381	0.03021	0.05015	0.08224
	978.469	0.01282	0.02825	0.04796	0.08681
	978.969	0.01465	0.03138	0.04661	0.0948
	979.469	0.01282	0.0306	0.05268	0.0948
	979.953	0.01465	0.03256	0.04745	0.0811
	980.438	0.01099	0.02864	0.05792	0.0811
	980.938	0.01648	0.02354	0.05218	0.09652
	981.422	0.01465	0.01883	0.04306	0.09709
	981.906	0.01282	0.03295	0.05252	0.07824
	982.406	0.01465	0.02903	0.04525	0.09138
	982.906	0.01648	0.03531	0.05235	0.08681
	983.391	0.01648	0.02942	0.05066	0.08395
[truncated: 1,658 more rows]

[truncated: 74 more sheets: Fig. 4d, Fig. 4e, Fig. 4f, Fig. S1a, Fig. S1b, Fig. S1c, Fig. S1d, Fig. S2, Fig. S3, Fig. S4a, Fig. S5a, Fig. S5c, Fig. S5d, Fig. S6, Fig. S7a, Fig. S7b, Fig. S8a, Fig. S8b, Fig. S9a, Fig. S9b …]
